# Supplementary material for: A De Novo Genome Sequence Assembly of the Arabidopsis thaliana Accession Niederzenz-1 Displays Presence/Absence Variation and Strong Synteny
Source: PLoS One. 2016 Oct 6;11(10):e0164321. doi: 10.1371/journal.pone.0164321 (PMC5053417; doi:10.1371/journal.pone.0164321)
Supplement: S1 File — The Nd-1 scaffolds are sorted into five pseudochromosomes and ‘Random’. (AGP) [file pone.0164321.s008.agp]

Pseudochromosome_1	1	782684	1	W	scaffold53	1	782684	+
Pseudochromosome_1	782685	784555	2	W	scaffold1232	1	1871	+
Pseudochromosome_1	784556	1253152	3	W	scaffold5422	1	468597	+
Pseudochromosome_1	1253153	1253664	4	W	scaffold4965	1	512	+
Pseudochromosome_1	1253665	1264360	5	W	scaffold5380	1	10696	+
Pseudochromosome_1	1264361	1275957	6	W	scaffold5426	1	11597	+
Pseudochromosome_1	1275958	1280854	7	W	scaffold5427	1	4897	+
Pseudochromosome_1	1280855	1291982	8	W	scaffold5452	1	11128	+
Pseudochromosome_1	1291983	2381979	9	W	scaffold5415	1	1089997	+
Pseudochromosome_1	2381980	2382514	10	W	scaffold4688	1	535	+
Pseudochromosome_1	2382515	2383020	11	W	scaffold5045	1	506	+
Pseudochromosome_1	2383021	2416817	12	W	scaffold5416	1	33797	+
Pseudochromosome_1	2416818	2421286	13	W	scaffold5478	1	4469	+
Pseudochromosome_1	2421287	2469279	14	W	scaffold5269	1	47993	+
Pseudochromosome_1	2469280	2472147	15	W	scaffold888	1	2868	+
Pseudochromosome_1	2472148	2474143	16	W	scaffold5392	1	1996	+
Pseudochromosome_1	2474144	2475685	17	W	scaffold1439	1	1542	+
Pseudochromosome_1	2475686	2478881	18	W	scaffold5393	1	3196	+
Pseudochromosome_1	2478882	2485075	19	W	scaffold5394	1	6194	+
Pseudochromosome_1	2485076	3305668	20	W	scaffold5295	1	820593	+
Pseudochromosome_1	3305669	3409955	21	W	scaffold203	1	104287	+
Pseudochromosome_1	3409956	3417553	22	W	scaffold5271	1	7598	+
Pseudochromosome_1	3417554	3418240	23	W	scaffold3233	1	687	+
Pseudochromosome_1	3418241	3421738	24	W	scaffold833	1	3498	+
Pseudochromosome_1	3421739	3424216	25	W	scaffold1007	1	2478	+
Pseudochromosome_1	3424217	3424874	26	W	scaffold3459	1	658	+
Pseudochromosome_1	3424875	3425872	27	W	scaffold2154	1	998	+
Pseudochromosome_1	3425873	3999607	28	W	scaffold64	1	573735	+
Pseudochromosome_1	3999608	4000220	29	W	scaffold3927	1	613	+
Pseudochromosome_1	4000221	4000947	30	W	scaffold2984	1	727	+
Pseudochromosome_1	4000948	4004530	31	W	scaffold768	1	3583	+
Pseudochromosome_1	4004531	4096096	32	W	scaffold145	1	91566	+
Pseudochromosome_1	4096097	4100059	33	W	scaffold715	1	3963	+
Pseudochromosome_1	4100060	4104159	34	W	scaffold701	1	4100	+
Pseudochromosome_1	4104160	4104743	35	W	scaffold4213	1	584	+
Pseudochromosome_1	4104744	4106262	36	W	scaffold1458	1	1519	+
Pseudochromosome_1	4106263	6305655	37	W	scaffold5255	1	2199393	+
Pseudochromosome_1	6305656	6306168	38	W	scaffold4957	1	513	+
Pseudochromosome_1	6306169	6312164	39	W	scaffold5413	1	5996	+
Pseudochromosome_1	6312165	6316659	40	W	scaffold5414	1	4495	+
Pseudochromosome_1	6316660	6326813	41	W	scaffold5359	1	10154	+
Pseudochromosome_1	6326814	6327380	42	W	scaffold4383	1	567	+
Pseudochromosome_1	6327381	6392732	43	W	scaffold5279	1	65352	+
Pseudochromosome_1	6392733	6393389	44	W	scaffold3473	1	657	+
Pseudochromosome_1	6393390	6404328	45	W	scaffold461	1	10939	+
Pseudochromosome_1	6404329	6405199	46	W	scaffold2423	1	871	+
Pseudochromosome_1	6405200	6405813	47	W	scaffold3917	1	614	+
Pseudochromosome_1	6405814	6648410	48	W	scaffold5429	1	242597	+
Pseudochromosome_1	6648411	6650041	49	W	scaffold1366	1	1631	+
Pseudochromosome_1	6650042	6698797	50	W	scaffold5451	1	48756	+
Pseudochromosome_1	6698798	6718812	51	W	scaffold5412	1	20015	+
Pseudochromosome_1	6718813	6720117	52	W	scaffold1685	1	1305	+
Pseudochromosome_1	6720118	6724759	53	W	scaffold5387	1	4642	+
Pseudochromosome_1	6724760	6725423	54	W	scaffold3412	1	664	+
Pseudochromosome_1	6725424	7044289	55	W	scaffold5388	1	318866	+
Pseudochromosome_1	7044290	7044882	56	W	scaffold4127	1	593	+
Pseudochromosome_1	7044883	7048722	57	W	scaffold730	1	3840	+
Pseudochromosome_1	7048723	7337987	58	W	scaffold129	1	289265	+
Pseudochromosome_1	7337988	7338543	59	W	scaffold4490	1	556	+
Pseudochromosome_1	7338544	7341892	60	W	scaffold801	1	3349	+
Pseudochromosome_1	7341893	7986335	61	W	scaffold5202	1	644443	+
Pseudochromosome_1	7986336	7986939	62	W	scaffold4011	1	604	+
Pseudochromosome_1	7986940	7987470	63	W	scaffold4743	1	531	+
Pseudochromosome_1	7987471	7988279	64	W	scaffold2617	1	809	+
Pseudochromosome_1	7988280	7993361	65	W	scaffold594	1	5082	+
Pseudochromosome_1	7993362	8172970	66	W	scaffold5209	1	179609	+
Pseudochromosome_1	8172971	8173738	67	W	scaffold2767	1	768	+
Pseudochromosome_1	8173739	8256146	68	W	scaffold180	1	82408	+
Pseudochromosome_1	8256147	8257262	69	W	scaffold1944	1	1116	+
Pseudochromosome_1	8257263	8266912	70	W	scaffold659	1	9650	+
Pseudochromosome_1	8266913	8268926	71	W	scaffold1107	1	2014	+
Pseudochromosome_1	8268927	8426920	72	W	scaffold5280	1	157994	+
Pseudochromosome_1	8426921	8429331	73	W	scaffold1015	1	2411	+
Pseudochromosome_1	8429332	8430087	74	W	scaffold2830	1	756	+
Pseudochromosome_1	8430088	8432258	75	W	scaffold1278	1	2171	+
Pseudochromosome_1	8432259	8448253	76	W	scaffold5370	1	15995	+
Pseudochromosome_1	8448254	8451557	77	W	scaffold5484	1	3304	+
Pseudochromosome_1	8451558	8452115	78	W	scaffold4467	1	558	+
Pseudochromosome_1	8452116	8453812	79	W	scaffold5368	1	1697	+
Pseudochromosome_1	8453813	8455606	80	W	scaffold5369	1	1794	+
Pseudochromosome_1	8455607	8468935	81	W	scaffold5283	1	13329	+
Pseudochromosome_1	8468936	8470643	82	W	scaffold1237	1	1708	+
Pseudochromosome_1	8470644	8471388	83	W	scaffold2892	1	745	+
Pseudochromosome_1	8471389	8475600	84	W	scaffold712	1	4212	+
Pseudochromosome_1	8475601	8728743	85	W	scaffold5231	1	253143	+
Pseudochromosome_1	8728744	8729394	86	W	scaffold3528	1	651	+
Pseudochromosome_1	8729395	8732763	87	W	scaffold847	1	3369	+
Pseudochromosome_1	8732764	8756261	88	W	scaffold5464	1	23498	+
Pseudochromosome_1	8756262	8962936	89	W	scaffold5465	1	206675	+
Pseudochromosome_1	8962937	8968330	90	W	scaffold5306	1	5394	+
Pseudochromosome_1	8968331	9707698	91	W	scaffold5352	1	739368	+
Pseudochromosome_1	9707699	9708479	92	W	scaffold2714	1	781	+
Pseudochromosome_1	9708480	9709080	93	W	scaffold4040	1	601	+
Pseudochromosome_1	9709081	9709681	94	W	scaffold4041	1	601	+
Pseudochromosome_1	9709682	9716876	95	W	scaffold5365	1	7195	+
Pseudochromosome_1	9716877	9722070	96	W	scaffold5366	1	5194	+
Pseudochromosome_1	9722071	9756567	97	W	scaffold5420	1	34497	+
Pseudochromosome_1	9756568	9883384	98	W	scaffold5421	1	126817	+
Pseudochromosome_1	9883385	9967658	99	W	scaffold164	1	84274	+
Pseudochromosome_1	9967659	9969124	100	W	scaffold1508	1	1466	+
Pseudochromosome_1	9969125	9969763	101	W	scaffold3671	1	639	+
Pseudochromosome_1	9969764	9970568	102	W	scaffold2626	1	805	+
Pseudochromosome_1	9970569	9971181	103	W	scaffold3929	1	613	+
Pseudochromosome_1	9971182	9971730	104	W	scaffold4552	1	549	+
Pseudochromosome_1	9971731	10378234	105	W	scaffold54	1	406504	+
Pseudochromosome_1	10378235	10378811	106	W	scaffold4276	1	577	+
Pseudochromosome_1	10378812	10379356	107	W	scaffold4589	1	545	+
Pseudochromosome_1	10379357	10379892	108	W	scaffold4687	1	536	+
Pseudochromosome_1	10379893	10381559	109	W	scaffold1339	1	1667	+
Pseudochromosome_1	10381560	10382069	110	W	scaffold4995	1	510	+
Pseudochromosome_1	10382070	10806687	111	W	scaffold5382	1	424618	+
Pseudochromosome_1	10806688	10807632	112	W	scaffold5377	1	945	+
Pseudochromosome_1	10807633	10811161	113	W	scaffold5383	1	3529	+
Pseudochromosome_1	10811162	10812045	114	W	scaffold2395	1	884	+
Pseudochromosome_1	10812046	10915039	115	W	scaffold5384	1	102994	+
Pseudochromosome_1	10915040	10918034	116	W	scaffold5355	1	2995	+
Pseudochromosome_1	10918035	10922529	117	W	scaffold5356	1	4495	+
Pseudochromosome_1	10922530	10932523	118	W	scaffold5357	1	9994	+
Pseudochromosome_1	10932524	11159225	119	W	scaffold5309	1	226702	+
Pseudochromosome_1	11159226	11369044	120	W	scaffold5468	1	209819	+
Pseudochromosome_1	11369045	11369562	121	W	scaffold4885	1	518	+
Pseudochromosome_1	11369563	11499559	122	W	scaffold5418	1	129997	+
Pseudochromosome_1	11499560	11500128	123	W	scaffold4359	1	569	+
Pseudochromosome_1	11500129	11507573	124	W	scaffold5373	1	7445	+
Pseudochromosome_1	11507574	11510069	125	W	scaffold5399	1	2496	+
Pseudochromosome_1	11510070	11513013	126	W	scaffold5400	1	2944	+
Pseudochromosome_1	11513014	11513794	127	W	scaffold2715	1	781	+
Pseudochromosome_1	11513795	11659792	128	W	scaffold5458	1	145998	+
Pseudochromosome_1	11659793	11666790	129	W	scaffold5459	1	6998	+
Pseudochromosome_1	11666791	11673494	130	W	scaffold5489	1	6704	+
Pseudochromosome_1	11673495	11725776	131	W	scaffold5461	1	52282	+
Pseudochromosome_1	11725777	11726312	132	W	scaffold4684	1	536	+
Pseudochromosome_1	11726313	11840404	133	W	scaffold117	1	114092	+
Pseudochromosome_1	11840405	11841290	134	W	scaffold2386	1	886	+
Pseudochromosome_1	11841291	12105997	135	W	scaffold84	1	264707	+
Pseudochromosome_1	12105998	12107570	136	W	scaffold1408	1	1573	+
Pseudochromosome_1	12107571	12108220	137	W	scaffold3535	1	650	+
Pseudochromosome_1	12108221	12109936	138	W	scaffold1312	1	1716	+
Pseudochromosome_1	12109937	12112492	139	W	scaffold965	1	2556	+
Pseudochromosome_1	12112493	12203206	140	W	scaffold200	1	90714	+
Pseudochromosome_1	12203207	12204176	141	W	scaffold2195	1	970	+
Pseudochromosome_1	12204177	12205147	142	W	scaffold2193	1	971	+
Pseudochromosome_1	12205148	12206472	143	W	scaffold1657	1	1325	+
Pseudochromosome_1	12206473	12206989	144	W	scaffold4899	1	517	+
Pseudochromosome_1	12206990	12208487	145	W	scaffold5486	1	1498	+
Pseudochromosome_1	12208488	12261181	146	W	scaffold5310	1	52694	+
Pseudochromosome_1	12261182	12431867	147	W	scaffold5487	1	170686	+
Pseudochromosome_1	12431868	12433288	148	W	scaffold1553	1	1421	+
Pseudochromosome_1	12433289	12445284	149	W	scaffold5385	1	11996	+
Pseudochromosome_1	12445285	12481784	150	W	scaffold5424	1	36500	+
Pseudochromosome_1	12481785	12482366	151	W	scaffold4242	1	582	+
Pseudochromosome_1	12482367	12482941	152	W	scaffold4307	1	575	+
Pseudochromosome_1	12482942	12545412	153	W	scaffold5425	1	62471	+
Pseudochromosome_1	12545413	12579010	154	W	scaffold5470	1	33598	+
Pseudochromosome_1	12579011	12579678	155	W	scaffold3375	1	668	+
Pseudochromosome_1	12579679	12581051	156	W	scaffold1613	1	1373	+
Pseudochromosome_1	12581052	12582081	157	W	scaffold2074	1	1030	+
Pseudochromosome_1	12582082	12659193	158	W	scaffold5471	1	77112	+
Pseudochromosome_1	12659194	12659787	159	W	scaffold4112	1	594	+
Pseudochromosome_1	12659788	12690467	160	W	scaffold5288	1	30680	+
Pseudochromosome_1	12690468	12691124	161	W	scaffold3469	1	657	+
Pseudochromosome_1	12691125	12691760	162	W	scaffold3703	1	636	+
Pseudochromosome_1	12691761	12695396	163	W	scaffold762	1	3636	+
Pseudochromosome_1	12695397	12697734	164	W	scaffold1045	1	2338	+
Pseudochromosome_1	12697735	12698681	165	W	scaffold2240	1	947	+
Pseudochromosome_1	12698682	12703223	166	W	scaffold656	1	4542	+
Pseudochromosome_1	12703224	12956592	167	W	scaffold5289	1	253369	+
Pseudochromosome_1	12956593	12957369	168	W	scaffold2725	1	777	+
Pseudochromosome_1	12957370	12958171	169	W	scaffold2634	1	802	+
Pseudochromosome_1	12958172	12959352	170	W	scaffold1839	1	1181	+
Pseudochromosome_1	12959353	12966369	171	W	scaffold509	1	7017	+
Pseudochromosome_1	12966370	12966985	172	W	scaffold3901	1	616	+
Pseudochromosome_1	12966986	12967782	173	W	scaffold2653	1	797	+
Pseudochromosome_1	12967783	12968487	174	W	scaffold3122	1	705	+
Pseudochromosome_1	12968488	12970078	175	W	scaffold1403	1	1591	+
Pseudochromosome_1	12970079	13005572	176	W	scaffold5334	1	35494	+
Pseudochromosome_1	13005573	13007968	177	W	scaffold5408	1	2396	+
Pseudochromosome_1	13007969	13012865	178	W	scaffold5433	1	4897	+
Pseudochromosome_1	13012866	13016560	179	W	scaffold5434	1	3695	+
Pseudochromosome_1	13016561	13022954	180	W	scaffold5350	1	6394	+
Pseudochromosome_1	13022955	13023545	181	W	scaffold4140	1	591	+
Pseudochromosome_1	13023546	13024686	182	W	scaffold1709	1	1141	+
Pseudochromosome_1	13024687	13025217	183	W	scaffold4737	1	531	+
Pseudochromosome_1	13025218	13132066	184	W	scaffold5336	1	106849	+
Pseudochromosome_1	13132067	13133080	185	W	scaffold2117	1	1014	+
Pseudochromosome_1	13133081	13137790	186	W	scaffold5472	1	4710	+
Pseudochromosome_1	13137791	13151662	187	W	scaffold5473	1	13872	+
Pseudochromosome_1	13151663	13161060	188	W	scaffold5474	1	9398	+
Pseudochromosome_1	13161061	13195558	189	W	scaffold5475	1	34498	+
Pseudochromosome_1	13195559	13209056	190	W	scaffold5476	1	13498	+
Pseudochromosome_1	13209057	13314277	191	W	scaffold5477	1	105221	+
Pseudochromosome_1	13314278	13314909	192	W	scaffold3738	1	632	+
Pseudochromosome_1	13314910	13315462	193	W	scaffold4517	1	553	+
Pseudochromosome_1	13315463	13316173	194	W	scaffold3087	1	711	+
Pseudochromosome_1	13316174	13316694	195	W	scaffold4855	1	521	+
Pseudochromosome_1	13316695	13317674	196	W	scaffold2182	1	980	+
Pseudochromosome_1	13317675	13350874	197	W	scaffold378	1	33200	+
Pseudochromosome_1	13350875	13351546	198	W	scaffold3345	1	672	+
Pseudochromosome_1	13351547	13352147	199	W	scaffold4049	1	601	+
Pseudochromosome_1	13352148	13352676	200	W	scaffold4761	1	529	+
Pseudochromosome_1	13352677	13353674	201	W	scaffold2153	1	998	+
Pseudochromosome_1	13353675	13432397	202	W	scaffold234	1	78723	+
Pseudochromosome_1	13432398	13434433	203	W	scaffold1145	1	2036	+
Pseudochromosome_1	13434434	13449916	204	W	scaffold467	1	15483	+
Pseudochromosome_1	13449917	13450554	205	W	scaffold3679	1	638	+
Pseudochromosome_1	13450555	13451226	206	W	scaffold3344	1	672	+
Pseudochromosome_1	13451227	13452321	207	W	scaffold1971	1	1095	+
Pseudochromosome_1	13452322	13453094	208	W	scaffold2744	1	773	+
Pseudochromosome_1	13453095	13454972	209	W	scaffold1226	1	1878	+
Pseudochromosome_1	13454973	13457719	210	W	scaffold910	1	2747	+
Pseudochromosome_1	13457720	13474346	211	W	scaffold5290	1	16627	+
Pseudochromosome_1	13474347	13475002	212	W	scaffold3477	1	656	+
Pseudochromosome_1	13475003	13475560	213	W	scaffold4465	1	558	+
Pseudochromosome_1	13475561	13476206	214	W	scaffold3582	1	646	+
Pseudochromosome_1	13476207	13480602	215	W	scaffold5397	1	4396	+
Pseudochromosome_1	13480603	13481194	216	W	scaffold4133	1	592	+
Pseudochromosome_1	13481195	13482336	217	W	scaffold1900	1	1142	+
Pseudochromosome_1	13482337	13483069	218	W	scaffold2946	1	733	+
Pseudochromosome_1	13483070	13485684	219	W	scaffold5398	1	2615	+
Pseudochromosome_1	13485685	13489744	220	W	scaffold5364	1	4060	+
Pseudochromosome_1	13489745	13524741	221	W	scaffold5435	1	34997	+
Pseudochromosome_1	13524742	13525425	222	W	scaffold3259	1	684	+
Pseudochromosome_1	13525426	13525951	223	W	scaffold4791	1	526	+
Pseudochromosome_1	13525952	13526724	224	W	scaffold2746	1	773	+
Pseudochromosome_1	13526725	13527869	225	W	scaffold1893	1	1145	+
Pseudochromosome_1	13527870	13528373	226	W	scaffold5068	1	504	+
Pseudochromosome_1	13528374	13528877	227	W	scaffold5070	1	504	+
Pseudochromosome_1	13528878	13529652	228	W	scaffold2738	1	775	+
Pseudochromosome_1	13529653	13530267	229	W	scaffold3912	1	615	+
Pseudochromosome_1	13530268	13530849	230	W	scaffold4236	1	582	+
Pseudochromosome_1	13530850	13532302	231	W	scaffold1520	1	1453	+
Pseudochromosome_1	13532303	13533114	232	W	scaffold2601	1	812	+
Pseudochromosome_1	13533115	13533750	233	W	scaffold3692	1	636	+
Pseudochromosome_1	13533751	13604627	234	W	scaffold202	1	70877	+
Pseudochromosome_1	13604628	13605459	235	W	scaffold2533	1	832	+
Pseudochromosome_1	13605460	13607371	236	W	scaffold1216	1	1912	+
Pseudochromosome_1	13607372	13640519	237	W	scaffold334	1	33148	+
Pseudochromosome_1	13640520	13644069	238	W	scaffold750	1	3550	+
Pseudochromosome_1	13644070	13646231	239	W	scaffold1103	1	2162	+
Pseudochromosome_1	13646232	13648491	240	W	scaffold1071	1	2260	+
Pseudochromosome_1	13648492	13652130	241	W	scaffold760	1	3639	+
Pseudochromosome_1	13652131	13652713	242	W	scaffold4223	1	583	+
Pseudochromosome_1	13652714	13653555	243	W	scaffold2509	1	842	+
Pseudochromosome_1	13653556	13654729	244	W	scaffold1849	1	1174	+
Pseudochromosome_1	13654730	13655235	245	W	scaffold5052	1	506	+
Pseudochromosome_1	13655236	13794785	246	W	scaffold240	1	139550	+
Pseudochromosome_1	13794786	13796856	247	W	scaffold1179	1	2071	+
Pseudochromosome_1	13796857	13797454	248	W	scaffold4065	1	598	+
Pseudochromosome_1	13797455	13798081	249	W	scaffold3781	1	627	+
Pseudochromosome_1	13798082	13799105	250	W	scaffold2094	1	1024	+
Pseudochromosome_1	13799106	13800172	251	W	scaffold2016	1	1067	+
Pseudochromosome_1	13800173	13800676	252	W	scaffold5067	1	504	+
Pseudochromosome_1	13800677	13805704	253	W	scaffold609	1	5028	+
Pseudochromosome_1	13805705	13806790	254	W	scaffold1981	1	1086	+
Pseudochromosome_1	13806791	13807381	255	W	scaffold4145	1	591	+
Pseudochromosome_1	13807382	13808504	256	W	scaffold1928	1	1123	+
Pseudochromosome_1	13808505	13809016	257	W	scaffold4963	1	512	+
Pseudochromosome_1	13809017	13912651	258	W	scaffold258	1	103635	+
Pseudochromosome_1	13912652	13913390	259	W	scaffold2919	1	739	+
Pseudochromosome_1	13913391	13913960	260	W	scaffold4354	1	570	+
Pseudochromosome_1	13913961	13914736	261	W	scaffold2732	1	776	+
Pseudochromosome_1	13914737	13915469	262	W	scaffold2943	1	733	+
Pseudochromosome_1	13915470	13916489	263	W	scaffold2103	1	1020	+
Pseudochromosome_1	13916490	13919220	264	W	scaffold914	1	2731	+
Pseudochromosome_1	13919221	13919969	265	W	scaffold2865	1	749	+
Pseudochromosome_1	13919970	13920683	266	W	scaffold3066	1	714	+
Pseudochromosome_1	13920684	13921234	267	W	scaffold4534	1	551	+
Pseudochromosome_1	13921235	13922285	268	W	scaffold2041	1	1051	+
Pseudochromosome_1	13922286	13923598	269	W	scaffold1674	1	1313	+
Pseudochromosome_1	13923599	13924162	270	W	scaffold4400	1	564	+
Pseudochromosome_1	13924163	13924684	271	W	scaffold4842	1	522	+
Pseudochromosome_1	13924685	13925205	272	W	scaffold4853	1	521	+
Pseudochromosome_1	13925206	13977882	273	W	scaffold308	1	52677	+
Pseudochromosome_1	13977883	13978675	274	W	scaffold2668	1	793	+
Pseudochromosome_1	13978676	13979180	275	W	scaffold5058	1	505	+
Pseudochromosome_1	13979181	13979910	276	W	scaffold2969	1	730	+
Pseudochromosome_1	13979911	13981486	277	W	scaffold1404	1	1576	+
Pseudochromosome_1	13981487	13982109	278	W	scaffold3823	1	623	+
Pseudochromosome_1	13982110	13992490	279	W	scaffold667	1	10381	+
Pseudochromosome_1	13992491	13993143	280	W	scaffold3501	1	653	+
Pseudochromosome_1	13993144	13993805	281	W	scaffold3429	1	662	+
Pseudochromosome_1	13993806	13994485	282	W	scaffold3282	1	680	+
Pseudochromosome_1	13994486	13996156	283	W	scaffold1338	1	1671	+
Pseudochromosome_1	13996157	13997649	284	W	scaffold1477	1	1493	+
Pseudochromosome_1	13997650	13998791	285	W	scaffold1901	1	1142	+
Pseudochromosome_1	13998792	14021303	286	W	scaffold300	1	22512	+
Pseudochromosome_1	14021304	14022004	287	W	scaffold3144	1	701	+
Pseudochromosome_1	14022005	14024101	288	W	scaffold1123	1	2097	+
Pseudochromosome_1	14024102	14024606	289	W	scaffold5056	1	505	+
Pseudochromosome_1	14024607	14041906	290	W	scaffold458	1	17300	+
Pseudochromosome_1	14041907	14043008	291	W	scaffold1956	1	1102	+
Pseudochromosome_1	14043009	14045698	292	W	scaffold928	1	2690	+
Pseudochromosome_1	14045699	14047108	293	W	scaffold1571	1	1410	+
Pseudochromosome_1	14047109	14073696	294	W	scaffold489	1	26588	+
Pseudochromosome_1	14073697	14075239	295	W	scaffold1436	1	1543	+
Pseudochromosome_1	14075240	14077227	296	W	scaffold1177	1	1988	+
Pseudochromosome_1	14077228	14077867	297	W	scaffold3654	1	640	+
Pseudochromosome_1	14077868	14078719	298	W	scaffold2474	1	852	+
Pseudochromosome_1	14078720	14079290	299	W	scaffold4339	1	571	+
Pseudochromosome_1	14079291	14079910	300	W	scaffold3859	1	620	+
Pseudochromosome_1	14079911	14080954	301	W	scaffold2053	1	1044	+
Pseudochromosome_1	14080955	14090694	302	W	scaffold448	1	9740	+
Pseudochromosome_1	14090695	14091313	303	W	scaffold3865	1	619	+
Pseudochromosome_1	14091314	14092224	304	W	scaffold2322	1	911	+
Pseudochromosome_1	14092225	14093680	305	W	scaffold1518	1	1456	+
Pseudochromosome_1	14093681	14094620	306	W	scaffold2254	1	940	+
Pseudochromosome_1	14094621	14104924	307	W	scaffold850	1	10304	+
Pseudochromosome_1	14104925	14105558	308	W	scaffold3728	1	634	+
Pseudochromosome_1	14105559	14106435	309	W	scaffold2413	1	877	+
Pseudochromosome_1	14106436	14107364	310	W	scaffold2276	1	929	+
Pseudochromosome_1	14107365	14108317	311	W	scaffold2232	1	953	+
Pseudochromosome_1	14108318	14109311	312	W	scaffold2162	1	994	+
Pseudochromosome_1	14109312	14110106	313	W	scaffold2661	1	795	+
Pseudochromosome_1	14110107	14114523	314	W	scaffold653	1	4417	+
Pseudochromosome_1	14114524	14116252	315	W	scaffold1304	1	1729	+
Pseudochromosome_1	14116253	14118124	316	W	scaffold1230	1	1872	+
Pseudochromosome_1	14118125	14119903	317	W	scaffold1361	1	1779	+
Pseudochromosome_1	14119904	14131712	318	W	scaffold676	1	11809	+
Pseudochromosome_1	14131713	14133643	319	W	scaffold1133	1	1931	+
Pseudochromosome_1	14133644	14136892	320	W	scaffold821	1	3249	+
Pseudochromosome_1	14136893	14139276	321	W	scaffold1026	1	2384	+
Pseudochromosome_1	14139277	14140125	322	W	scaffold2486	1	849	+
Pseudochromosome_1	14140126	14153768	323	W	scaffold564	1	13643	+
Pseudochromosome_1	14153769	14155080	324	W	scaffold1676	1	1312	+
Pseudochromosome_1	14155081	14156846	325	W	scaffold1285	1	1766	+
Pseudochromosome_1	14156847	14159153	326	W	scaffold1056	1	2307	+
Pseudochromosome_1	14159154	14161203	327	W	scaffold1138	1	2050	+
Pseudochromosome_1	14161204	14163176	328	W	scaffold1184	1	1973	+
Pseudochromosome_1	14163177	14164102	329	W	scaffold2282	1	926	+
Pseudochromosome_1	14164103	14165019	330	W	scaffold2306	1	917	+
Pseudochromosome_1	14165020	14166101	331	W	scaffold1989	1	1082	+
Pseudochromosome_1	14166102	14167297	332	W	scaffold1819	1	1196	+
Pseudochromosome_1	14167298	14168292	333	W	scaffold2157	1	995	+
Pseudochromosome_1	14168293	14169083	334	W	scaffold2674	1	791	+
Pseudochromosome_1	14169084	14170250	335	W	scaffold1866	1	1167	+
Pseudochromosome_1	14170251	14171267	336	W	scaffold2111	1	1017	+
Pseudochromosome_1	14171268	14172081	337	W	scaffold2596	1	814	+
Pseudochromosome_1	14172082	14173290	338	W	scaffold1800	1	1209	+
Pseudochromosome_1	14173291	14173982	339	W	scaffold3193	1	692	+
Pseudochromosome_1	14173983	14174652	340	W	scaffold3357	1	670	+
Pseudochromosome_1	14174653	14175808	341	W	scaffold1885	1	1156	+
Pseudochromosome_1	14175809	14178631	342	W	scaffold866	1	2823	+
Pseudochromosome_1	14178632	14179151	343	W	scaffold4872	1	520	+
Pseudochromosome_1	14179152	14179903	344	W	scaffold2852	1	752	+
Pseudochromosome_1	14179904	14180620	345	W	scaffold3051	1	717	+
Pseudochromosome_1	14180621	14182277	346	W	scaffold1347	1	1657	+
Pseudochromosome_1	14182278	14185895	347	W	scaffold792	1	3618	+
Pseudochromosome_1	14185896	14187605	348	W	scaffold1315	1	1710	+
Pseudochromosome_1	14187606	14189472	349	W	scaffold1243	1	1867	+
Pseudochromosome_1	14189473	14191514	350	W	scaffold1096	1	2042	+
Pseudochromosome_1	14191515	14196240	351	W	scaffold741	1	4726	+
Pseudochromosome_1	14196241	14200578	352	W	scaffold651	1	4338	+
Pseudochromosome_1	14200579	14202058	353	W	scaffold1506	1	1480	+
Pseudochromosome_1	14202059	14202640	354	W	scaffold4238	1	582	+
Pseudochromosome_1	14202641	14203156	355	W	scaffold4914	1	516	+
Pseudochromosome_1	14203157	14203793	356	W	scaffold3686	1	637	+
Pseudochromosome_1	14203794	14204313	357	W	scaffold4868	1	520	+
Pseudochromosome_1	14204314	14211546	358	W	scaffold512	1	7233	+
Pseudochromosome_1	14211547	14214602	359	W	scaffold829	1	3056	+
Pseudochromosome_1	14214603	14217016	360	W	scaffold1048	1	2414	+
Pseudochromosome_1	14217017	14218543	361	W	scaffold1517	1	1527	+
Pseudochromosome_1	14218544	14220442	362	W	scaffold1244	1	1899	+
Pseudochromosome_1	14220443	14221847	363	W	scaffold1655	1	1405	+
Pseudochromosome_1	14221848	14222764	364	W	scaffold2307	1	917	+
Pseudochromosome_1	14222765	14223449	365	W	scaffold3256	1	685	+
Pseudochromosome_1	14223450	14224260	366	W	scaffold2605	1	811	+
Pseudochromosome_1	14224261	14225196	367	W	scaffold2262	1	936	+
Pseudochromosome_1	14225197	14226051	368	W	scaffold2465	1	855	+
Pseudochromosome_1	14226052	14226837	369	W	scaffold2696	1	786	+
Pseudochromosome_1	14226838	14227874	370	W	scaffold2062	1	1037	+
Pseudochromosome_1	14227875	14228577	371	W	scaffold3132	1	703	+
Pseudochromosome_1	14228578	14229531	372	W	scaffold2229	1	954	+
Pseudochromosome_1	14229532	14230156	373	W	scaffold3803	1	625	+
Pseudochromosome_1	14230157	14231091	374	W	scaffold2267	1	935	+
Pseudochromosome_1	14231092	14232118	375	W	scaffold2085	1	1027	+
Pseudochromosome_1	14232119	14233027	376	W	scaffold2326	1	909	+
Pseudochromosome_1	14233028	14233584	377	W	scaffold4478	1	557	+
Pseudochromosome_1	14233585	14234208	378	W	scaffold3817	1	624	+
Pseudochromosome_1	14234209	14234790	379	W	scaffold4232	1	582	+
Pseudochromosome_1	14234791	14235402	380	W	scaffold3939	1	612	+
Pseudochromosome_1	14235403	14235967	381	W	scaffold4393	1	565	+
Pseudochromosome_1	14235968	14236846	382	W	scaffold2409	1	879	+
Pseudochromosome_1	14236847	14237534	383	W	scaffold3220	1	688	+
Pseudochromosome_1	14237535	14238046	384	W	scaffold4970	1	512	+
Pseudochromosome_1	14238047	14238734	385	W	scaffold3215	1	688	+
Pseudochromosome_1	14238735	14239303	386	W	scaffold4357	1	569	+
Pseudochromosome_1	14239304	14239875	387	W	scaffold4330	1	572	+
Pseudochromosome_1	14239876	14240436	388	W	scaffold4435	1	561	+
Pseudochromosome_1	14240437	14241077	389	W	scaffold3643	1	641	+
Pseudochromosome_1	14241078	14241651	390	W	scaffold4312	1	574	+
Pseudochromosome_1	14241652	14242190	391	W	scaffold4651	1	539	+
Pseudochromosome_1	14242191	14242782	392	W	scaffold4129	1	592	+
Pseudochromosome_1	14242783	14243573	393	W	scaffold2678	1	791	+
Pseudochromosome_1	14243574	14244373	394	W	scaffold2642	1	800	+
Pseudochromosome_1	14244374	14245011	395	W	scaffold3678	1	638	+
Pseudochromosome_1	14245012	14245866	396	W	scaffold2464	1	855	+
Pseudochromosome_1	14245867	14246444	397	W	scaffold4268	1	578	+
Pseudochromosome_1	14246445	14247069	398	W	scaffold3805	1	625	+
Pseudochromosome_1	14247070	14247602	399	W	scaffold4705	1	533	+
Pseudochromosome_1	14247603	14248117	400	W	scaffold4925	1	515	+
Pseudochromosome_1	14248118	14248871	401	W	scaffold2839	1	754	+
Pseudochromosome_1	14248872	14249482	402	W	scaffold3943	1	611	+
Pseudochromosome_1	14249483	14249985	403	W	scaffold5085	1	503	+
Pseudochromosome_1	14249986	14250587	404	W	scaffold4035	1	602	+
Pseudochromosome_1	14250588	14251291	405	W	scaffold3126	1	704	+
Pseudochromosome_1	14251292	14251958	406	W	scaffold3388	1	667	+
Pseudochromosome_1	14251959	14253297	407	W	scaffold1729	1	1339	+
Pseudochromosome_1	14253298	14253933	408	W	scaffold3704	1	636	+
Pseudochromosome_1	14253934	14254485	409	W	scaffold4527	1	552	+
Pseudochromosome_1	14254486	14255112	410	W	scaffold3786	1	627	+
Pseudochromosome_1	14255113	14255669	411	W	scaffold4479	1	557	+
Pseudochromosome_1	14255670	14256232	412	W	scaffold4416	1	563	+
Pseudochromosome_1	14256233	14256782	413	W	scaffold4545	1	550	+
Pseudochromosome_1	14256783	14259034	414	W	scaffold1075	1	2252	+
Pseudochromosome_1	14259035	14259558	415	W	scaffold4827	1	524	+
Pseudochromosome_1	14259559	14260181	416	W	scaffold3819	1	623	+
Pseudochromosome_1	14260182	14260714	417	W	scaffold4715	1	533	+
Pseudochromosome_1	14260715	14261360	418	W	scaffold3580	1	646	+
Pseudochromosome_1	14261361	14261883	419	W	scaffold4838	1	523	+
Pseudochromosome_1	14261884	14262462	420	W	scaffold4258	1	579	+
Pseudochromosome_1	14262463	14263373	421	W	scaffold2320	1	911	+
Pseudochromosome_1	14263374	14264860	422	W	scaffold1668	1	1487	+
Pseudochromosome_1	14264861	14266197	423	W	scaffold1649	1	1337	+
Pseudochromosome_1	14266198	14268449	424	W	scaffold1078	1	2252	+
Pseudochromosome_1	14268450	14270023	425	W	scaffold1405	1	1574	+
Pseudochromosome_1	14270024	14272094	426	W	scaffold1197	1	2071	+
Pseudochromosome_1	14272095	14272909	427	W	scaffold2586	1	815	+
Pseudochromosome_1	14272910	14273449	428	W	scaffold4641	1	540	+
Pseudochromosome_1	14273450	14274589	429	W	scaffold1905	1	1140	+
Pseudochromosome_1	14274590	14275639	430	W	scaffold2042	1	1050	+
Pseudochromosome_1	14275640	14276406	431	W	scaffold2772	1	767	+
Pseudochromosome_1	14276407	14277104	432	W	scaffold3155	1	698	+
Pseudochromosome_1	14277105	14278079	433	W	scaffold2188	1	975	+
Pseudochromosome_1	14278080	14279099	434	W	scaffold2107	1	1020	+
Pseudochromosome_1	14279100	14280932	435	W	scaffold1245	1	1833	+
Pseudochromosome_1	14280933	14282487	436	W	scaffold1322	1	1555	+
Pseudochromosome_1	14282488	14289388	437	W	scaffold518	1	6901	+
Pseudochromosome_1	14289389	14300482	438	W	scaffold496	1	11094	+
Pseudochromosome_1	14300483	14302119	439	W	scaffold1275	1	1637	+
Pseudochromosome_1	14302120	14303121	440	W	scaffold2145	1	1002	+
Pseudochromosome_1	14303122	14305005	441	W	scaffold1223	1	1884	+
Pseudochromosome_1	14305006	14309632	442	W	scaffold665	1	4627	+
Pseudochromosome_1	14309633	14312005	443	W	scaffold1161	1	2373	+
Pseudochromosome_1	14312006	14315271	444	W	scaffold918	1	3266	+
Pseudochromosome_1	14315272	14317022	445	W	scaffold1309	1	1751	+
Pseudochromosome_1	14317023	14318359	446	W	scaffold1648	1	1337	+
Pseudochromosome_1	14318360	14326350	447	W	scaffold495	1	7991	+
Pseudochromosome_1	14326351	14327102	448	W	scaffold2856	1	752	+
Pseudochromosome_1	14327103	14328176	449	W	scaffold2003	1	1074	+
Pseudochromosome_1	14328177	14328711	450	W	scaffold4691	1	535	+
Pseudochromosome_1	14328712	14329918	451	W	scaffold1805	1	1207	+
Pseudochromosome_1	14329919	14331805	452	W	scaffold1147	1	1887	+
Pseudochromosome_1	14331806	14332502	453	W	scaffold3162	1	697	+
Pseudochromosome_1	14332503	14333208	454	W	scaffold3111	1	706	+
Pseudochromosome_1	14333209	14333870	455	W	scaffold3427	1	662	+
Pseudochromosome_1	14333871	14334667	456	W	scaffold2651	1	797	+
Pseudochromosome_1	14334668	14335546	457	W	scaffold2407	1	879	+
Pseudochromosome_1	14335547	14336050	458	W	scaffold5069	1	504	+
Pseudochromosome_1	14336051	14336671	459	W	scaffold3841	1	621	+
Pseudochromosome_1	14336672	14337536	460	W	scaffold2436	1	865	+
Pseudochromosome_1	14337537	14338997	461	W	scaffold1513	1	1461	+
Pseudochromosome_1	14338998	14340012	462	W	scaffold2115	1	1015	+
Pseudochromosome_1	14340013	14340852	463	W	scaffold2511	1	840	+
Pseudochromosome_1	14340853	14341631	464	W	scaffold2719	1	779	+
Pseudochromosome_1	14341632	14344025	465	W	scaffold1017	1	2394	+
Pseudochromosome_1	14344026	14345958	466	W	scaffold1296	1	1933	+
Pseudochromosome_1	14345959	14347601	467	W	scaffold1357	1	1643	+
Pseudochromosome_1	14347602	14348825	468	W	scaffold1782	1	1224	+
Pseudochromosome_1	14348826	14349483	469	W	scaffold3462	1	658	+
Pseudochromosome_1	14349484	14350193	470	W	scaffold3090	1	710	+
Pseudochromosome_1	14350194	14351898	471	W	scaffold1319	1	1705	+
Pseudochromosome_1	14351899	14352562	472	W	scaffold3067	1	664	+
Pseudochromosome_1	14352563	14354323	473	W	scaffold1308	1	1761	+
Pseudochromosome_1	14354324	14354902	474	W	scaffold4264	1	579	+
Pseudochromosome_1	14354903	14355506	475	W	scaffold4010	1	604	+
Pseudochromosome_1	14355507	14357552	476	W	scaffold1167	1	2046	+
Pseudochromosome_1	14357553	14358430	477	W	scaffold2410	1	878	+
Pseudochromosome_1	14358431	14360334	478	W	scaffold1219	1	1904	+
Pseudochromosome_1	14360335	14361106	479	W	scaffold2751	1	772	+
Pseudochromosome_1	14361107	14362351	480	W	scaffold1754	1	1245	+
Pseudochromosome_1	14362352	14363148	481	W	scaffold2650	1	797	+
Pseudochromosome_1	14363149	14366311	482	W	scaffold880	1	3163	+
Pseudochromosome_1	14366312	14367293	483	W	scaffold2180	1	982	+
Pseudochromosome_1	14367294	14367998	484	W	scaffold3120	1	705	+
Pseudochromosome_1	14367999	14368635	485	W	scaffold3683	1	637	+
Pseudochromosome_1	14368636	14369193	486	W	scaffold4462	1	558	+
Pseudochromosome_1	14369194	14369826	487	W	scaffold3731	1	633	+
Pseudochromosome_1	14369827	14370402	488	W	scaffold4289	1	576	+
Pseudochromosome_1	14370403	14381520	489	W	scaffold721	1	11118	+
Pseudochromosome_1	14381521	14382779	490	W	scaffold1737	1	1259	+
Pseudochromosome_1	14382780	14383627	491	W	scaffold2494	1	848	+
Pseudochromosome_1	14383628	14384724	492	W	scaffold1967	1	1097	+
Pseudochromosome_1	14384725	14385450	493	W	scaffold2990	1	726	+
Pseudochromosome_1	14385451	14386066	494	W	scaffold3898	1	616	+
Pseudochromosome_1	14386067	14386773	495	W	scaffold3104	1	707	+
Pseudochromosome_1	14386774	14387407	496	W	scaffold3720	1	634	+
Pseudochromosome_1	14387408	14388055	497	W	scaffold3556	1	648	+
Pseudochromosome_1	14388056	14388706	498	W	scaffold3534	1	651	+
Pseudochromosome_1	14388707	14389275	499	W	scaffold4363	1	569	+
Pseudochromosome_1	14389276	14389894	500	W	scaffold3860	1	619	+
Pseudochromosome_1	14389895	14390635	501	W	scaffold2908	1	741	+
Pseudochromosome_1	14390636	14391406	502	W	scaffold2754	1	771	+
Pseudochromosome_1	14391407	14392406	503	W	scaffold2149	1	1000	+
Pseudochromosome_1	14392407	14393124	504	W	scaffold3040	1	718	+
Pseudochromosome_1	14393125	14393697	505	W	scaffold4322	1	573	+
Pseudochromosome_1	14393698	14394909	506	W	scaffold1795	1	1212	+
Pseudochromosome_1	14394910	14395674	507	W	scaffold2780	1	765	+
Pseudochromosome_1	14395675	14396343	508	W	scaffold3363	1	669	+
Pseudochromosome_1	14396344	14396995	509	W	scaffold3513	1	652	+
Pseudochromosome_1	14396996	14398495	510	W	scaffold1334	1	1500	+
Pseudochromosome_1	14398496	14399131	511	W	scaffold3705	1	636	+
Pseudochromosome_1	14399132	14400244	512	W	scaffold1950	1	1113	+
Pseudochromosome_1	14400245	14400860	513	W	scaffold3897	1	616	+
Pseudochromosome_1	14400861	14402463	514	W	scaffold1292	1	1603	+
Pseudochromosome_1	14402464	14403861	515	W	scaffold1581	1	1398	+
Pseudochromosome_1	14403862	14404867	516	W	scaffold2133	1	1006	+
Pseudochromosome_1	14404868	14406037	517	W	scaffold1856	1	1170	+
Pseudochromosome_1	14406038	14408548	518	W	scaffold1001	1	2511	+
Pseudochromosome_1	14408549	14410009	519	W	scaffold1514	1	1461	+
Pseudochromosome_1	14410010	14412558	520	W	scaffold969	1	2549	+
Pseudochromosome_1	14412559	14413345	521	W	scaffold2692	1	787	+
Pseudochromosome_1	14413346	14414412	522	W	scaffold2015	1	1067	+
Pseudochromosome_1	14414413	14416315	523	W	scaffold1353	1	1903	+
Pseudochromosome_1	14416316	14416957	524	W	scaffold3626	1	642	+
Pseudochromosome_1	14416958	14417659	525	W	scaffold3142	1	702	+
Pseudochromosome_1	14417660	14418695	526	W	scaffold2064	1	1036	+
Pseudochromosome_1	14418696	14421419	527	W	scaffold996	1	2724	+
Pseudochromosome_1	14421420	14422733	528	W	scaffold1670	1	1314	+
Pseudochromosome_1	14422734	14423466	529	W	scaffold2945	1	733	+
Pseudochromosome_1	14423467	14424148	530	W	scaffold3268	1	682	+
Pseudochromosome_1	14424149	14425576	531	W	scaffold1547	1	1428	+
Pseudochromosome_1	14425577	14427050	532	W	scaffold1498	1	1474	+
Pseudochromosome_1	14427051	14428251	533	W	scaffold1645	1	1201	+
Pseudochromosome_1	14428252	14434042	534	W	scaffold563	1	5791	+
Pseudochromosome_1	14434043	14472766	535	W	scaffold268	1	38724	+
Pseudochromosome_1	14472767	14473425	536	W	scaffold3445	1	659	+
Pseudochromosome_1	14473426	14474144	537	W	scaffold3031	1	719	+
Pseudochromosome_1	14474145	14475502	538	W	scaffold1624	1	1358	+
Pseudochromosome_1	14475503	14477387	539	W	scaffold1153	1	1885	+
Pseudochromosome_1	14477388	14477909	540	W	scaffold4849	1	522	+
Pseudochromosome_1	14477910	14478451	541	W	scaffold4623	1	542	+
Pseudochromosome_1	14478452	14479974	542	W	scaffold1454	1	1523	+
Pseudochromosome_1	14479975	14480531	543	W	scaffold4483	1	557	+
Pseudochromosome_1	14480532	14507869	544	W	scaffold486	1	27338	+
Pseudochromosome_1	14507870	14509321	545	W	scaffold1521	1	1452	+
Pseudochromosome_1	14509322	14511157	546	W	scaffold1340	1	1836	+
Pseudochromosome_1	14511158	14512220	547	W	scaffold2023	1	1063	+
Pseudochromosome_1	14512221	14513683	548	W	scaffold1512	1	1463	+
Pseudochromosome_1	14513684	14526699	549	W	scaffold398	1	13016	+
Pseudochromosome_1	14526700	14527592	550	W	scaffold2363	1	893	+
Pseudochromosome_1	14527593	14531399	551	W	scaffold735	1	3807	+
Pseudochromosome_1	14531400	14532235	552	W	scaffold2525	1	836	+
Pseudochromosome_1	14532236	14532880	553	W	scaffold3589	1	645	+
Pseudochromosome_1	14532881	14533448	554	W	scaffold4369	1	568	+
Pseudochromosome_1	14533449	14534416	555	W	scaffold2198	1	968	+
Pseudochromosome_1	14534417	14534969	556	W	scaffold4514	1	553	+
Pseudochromosome_1	14534970	14535522	557	W	scaffold4515	1	553	+
Pseudochromosome_1	14535523	14536022	558	W	scaffold5123	1	500	+
Pseudochromosome_1	14536023	14537060	559	W	scaffold2061	1	1038	+
Pseudochromosome_1	14537061	14537692	560	W	scaffold3741	1	632	+
Pseudochromosome_1	14537693	14538269	561	W	scaffold4279	1	577	+
Pseudochromosome_1	14538270	14567426	562	W	scaffold405	1	29157	+
Pseudochromosome_1	14567427	14568432	563	W	scaffold2134	1	1006	+
Pseudochromosome_1	14568433	14568948	564	W	scaffold4910	1	516	+
Pseudochromosome_1	14568949	14569553	565	W	scaffold3995	1	605	+
Pseudochromosome_1	14569554	14570058	566	W	scaffold5053	1	505	+
Pseudochromosome_1	14570059	14570658	567	W	scaffold4055	1	600	+
Pseudochromosome_1	14570659	14574604	568	W	scaffold718	1	3946	+
Pseudochromosome_1	14574605	14575277	569	W	scaffold3329	1	673	+
Pseudochromosome_1	14575278	14575825	570	W	scaffold4554	1	548	+
Pseudochromosome_1	14575826	14576435	571	W	scaffold3957	1	610	+
Pseudochromosome_1	14576436	14577071	572	W	scaffold3693	1	636	+
Pseudochromosome_1	14577072	14577686	573	W	scaffold3906	1	615	+
Pseudochromosome_1	14577687	14578211	574	W	scaffold4807	1	525	+
Pseudochromosome_1	14578212	14578780	575	W	scaffold4360	1	569	+
Pseudochromosome_1	14578781	14579344	576	W	scaffold4401	1	564	+
Pseudochromosome_1	14579345	14579856	577	W	scaffold4968	1	512	+
Pseudochromosome_1	14579857	14581509	578	W	scaffold1355	1	1653	+
Pseudochromosome_1	14581510	14582532	579	W	scaffold2095	1	1023	+
Pseudochromosome_1	14582533	14583136	580	W	scaffold4005	1	604	+
Pseudochromosome_1	14583137	14585013	581	W	scaffold1469	1	1877	+
Pseudochromosome_1	14585014	14585612	582	W	scaffold4060	1	599	+
Pseudochromosome_1	14585613	14586189	583	W	scaffold4287	1	577	+
Pseudochromosome_1	14586190	14587047	584	W	scaffold2454	1	858	+
Pseudochromosome_1	14587048	14587644	585	W	scaffold4084	1	597	+
Pseudochromosome_1	14587645	14588340	586	W	scaffold3177	1	696	+
Pseudochromosome_1	14588341	14589130	587	W	scaffold2682	1	790	+
Pseudochromosome_1	14589131	14590165	588	W	scaffold2067	1	1035	+
Pseudochromosome_1	14590166	14590724	589	W	scaffold4457	1	559	+
Pseudochromosome_1	14590725	14591320	590	W	scaffold4092	1	596	+
Pseudochromosome_1	14591321	14591954	591	W	scaffold3717	1	634	+
Pseudochromosome_1	14591955	14592475	592	W	scaffold4851	1	521	+
Pseudochromosome_1	14592476	14593449	593	W	scaffold2192	1	974	+
Pseudochromosome_1	14593450	14594121	594	W	scaffold3340	1	672	+
Pseudochromosome_1	14594122	14594796	595	W	scaffold3315	1	675	+
Pseudochromosome_1	14594797	14596076	596	W	scaffold1837	1	1280	+
Pseudochromosome_1	14596077	14596778	597	W	scaffold3139	1	702	+
Pseudochromosome_1	14596779	14597280	598	W	scaffold5086	1	502	+
Pseudochromosome_1	14597281	14597846	599	W	scaffold4384	1	566	+
Pseudochromosome_1	14597847	14598376	600	W	scaffold4756	1	530	+
Pseudochromosome_1	14598377	14598998	601	W	scaffold3832	1	622	+
Pseudochromosome_1	14598999	14599498	602	W	scaffold5125	1	500	+
Pseudochromosome_1	14599499	14600070	603	W	scaffold4329	1	572	+
Pseudochromosome_1	14600071	14600612	604	W	scaffold4621	1	542	+
Pseudochromosome_1	14600613	14602155	605	W	scaffold1437	1	1543	+
Pseudochromosome_1	14602156	14602749	606	W	scaffold4115	1	594	+
Pseudochromosome_1	14602750	14603434	607	W	scaffold3255	1	685	+
Pseudochromosome_1	14603435	14604128	608	W	scaffold3182	1	694	+
Pseudochromosome_1	14604129	14604764	609	W	scaffold3695	1	636	+
Pseudochromosome_1	14604765	14605308	610	W	scaffold4600	1	544	+
Pseudochromosome_1	14605309	14605921	611	W	scaffold3931	1	613	+
Pseudochromosome_1	14605922	14606572	612	W	scaffold3524	1	651	+
Pseudochromosome_1	14606573	14607340	613	W	scaffold2770	1	768	+
Pseudochromosome_1	14607341	14608109	614	W	scaffold2764	1	769	+
Pseudochromosome_1	14608110	14608816	615	W	scaffold3105	1	707	+
Pseudochromosome_1	14608817	14609497	616	W	scaffold3274	1	681	+
Pseudochromosome_1	14609498	14610025	617	W	scaffold4768	1	528	+
Pseudochromosome_1	14610026	14610676	618	W	scaffold3523	1	651	+
Pseudochromosome_1	14610677	14611396	619	W	scaffold3023	1	720	+
Pseudochromosome_1	14611397	14612076	620	W	scaffold3278	1	680	+
Pseudochromosome_1	14612077	14612786	621	W	scaffold3091	1	710	+
Pseudochromosome_1	14612787	14613501	622	W	scaffold3060	1	715	+
Pseudochromosome_1	14613502	14614316	623	W	scaffold2589	1	815	+
Pseudochromosome_1	14614317	14615591	624	W	scaffold1718	1	1275	+
Pseudochromosome_1	14615592	14616181	625	W	scaffold4154	1	590	+
Pseudochromosome_1	14616182	14616695	626	W	scaffold4942	1	514	+
Pseudochromosome_1	14616696	14617489	627	W	scaffold2665	1	794	+
Pseudochromosome_1	14617490	14618890	628	W	scaffold1597	1	1401	+
Pseudochromosome_1	14618891	14619435	629	W	scaffold4591	1	545	+
Pseudochromosome_1	14619436	14619962	630	W	scaffold4775	1	527	+
Pseudochromosome_1	14619963	14621756	631	W	scaffold1268	1	1794	+
Pseudochromosome_1	14621757	14622308	632	W	scaffold4523	1	552	+
Pseudochromosome_1	14622309	14623802	633	W	scaffold1696	1	1494	+
Pseudochromosome_1	14623803	14624311	634	W	scaffold5008	1	509	+
Pseudochromosome_1	14624312	14624811	635	W	scaffold5129	1	500	+
Pseudochromosome_1	14624812	14625448	636	W	scaffold3687	1	637	+
Pseudochromosome_1	14625449	14626407	637	W	scaffold2213	1	959	+
Pseudochromosome_1	14626408	14627266	638	W	scaffold2449	1	859	+
Pseudochromosome_1	14627267	14628029	639	W	scaffold2789	1	763	+
Pseudochromosome_1	14628030	14628549	640	W	scaffold4866	1	520	+
Pseudochromosome_1	14628550	14629276	641	W	scaffold2983	1	727	+
Pseudochromosome_1	14629277	14631657	642	W	scaffold1044	1	2381	+
Pseudochromosome_1	14631658	14632547	643	W	scaffold2369	1	890	+
Pseudochromosome_1	14632548	14633078	644	W	scaffold4741	1	531	+
Pseudochromosome_1	14633079	14633640	645	W	scaffold4422	1	562	+
Pseudochromosome_1	14633641	14635137	646	W	scaffold1474	1	1497	+
Pseudochromosome_1	14635138	14635985	647	W	scaffold2491	1	848	+
Pseudochromosome_1	14635986	14636980	648	W	scaffold2161	1	995	+
Pseudochromosome_1	14636981	14637801	649	W	scaffold2562	1	821	+
Pseudochromosome_1	14637802	14638599	650	W	scaffold2645	1	798	+
Pseudochromosome_1	14638600	14639176	651	W	scaffold4286	1	577	+
Pseudochromosome_1	14639177	14639819	652	W	scaffold3614	1	643	+
Pseudochromosome_1	14639820	14640544	653	W	scaffold2997	1	725	+
Pseudochromosome_1	14640545	14641290	654	W	scaffold2883	1	746	+
Pseudochromosome_1	14641291	14643793	655	W	scaffold1052	1	2503	+
Pseudochromosome_1	14643794	14644631	656	W	scaffold2518	1	838	+
Pseudochromosome_1	14644632	14646058	657	W	scaffold1545	1	1427	+
Pseudochromosome_1	14646059	14646747	658	W	scaffold3214	1	689	+
Pseudochromosome_1	14646748	14647398	659	W	scaffold3525	1	651	+
Pseudochromosome_1	14647399	14648687	660	W	scaffold1703	1	1289	+
Pseudochromosome_1	14648688	14650244	661	W	scaffold1419	1	1557	+
Pseudochromosome_1	14650245	14652050	662	W	scaffold1258	1	1806	+
Pseudochromosome_1	14652051	14652713	663	W	scaffold3421	1	663	+
Pseudochromosome_1	14652714	14653385	664	W	scaffold3331	1	672	+
Pseudochromosome_1	14653386	14654073	665	W	scaffold3216	1	688	+
Pseudochromosome_1	14654074	14654792	666	W	scaffold3028	1	719	+
Pseudochromosome_1	14654793	14655462	667	W	scaffold3354	1	670	+
Pseudochromosome_1	14655463	14656889	668	W	scaffold1544	1	1427	+
Pseudochromosome_1	14656890	14657636	669	W	scaffold2874	1	747	+
Pseudochromosome_1	14657637	14658453	670	W	scaffold2580	1	817	+
Pseudochromosome_1	14658454	14659120	671	W	scaffold3387	1	667	+
Pseudochromosome_1	14659121	14659799	672	W	scaffold3288	1	679	+
Pseudochromosome_1	14659800	14660534	673	W	scaffold2940	1	735	+
Pseudochromosome_1	14660535	14661138	674	W	scaffold4008	1	604	+
Pseudochromosome_1	14661139	14661760	675	W	scaffold3831	1	622	+
Pseudochromosome_1	14661761	14662499	676	W	scaffold2918	1	739	+
Pseudochromosome_1	14662500	14664422	677	W	scaffold1229	1	1923	+
Pseudochromosome_1	14664423	14665049	678	W	scaffold3792	1	627	+
Pseudochromosome_1	14665050	14665871	679	W	scaffold2558	1	822	+
Pseudochromosome_1	14665872	14666747	680	W	scaffold2418	1	876	+
Pseudochromosome_1	14666748	14667645	681	W	scaffold2351	1	898	+
Pseudochromosome_1	14667646	14668258	682	W	scaffold3925	1	613	+
Pseudochromosome_1	14668259	14669109	683	W	scaffold2482	1	851	+
Pseudochromosome_1	14669110	14670173	684	W	scaffold2021	1	1064	+
Pseudochromosome_1	14670174	14670835	685	W	scaffold3433	1	662	+
Pseudochromosome_1	14670836	14672336	686	W	scaffold1466	1	1501	+
Pseudochromosome_1	14672337	14674467	687	W	scaffold1064	1	2131	+
Pseudochromosome_1	14674468	14676146	688	W	scaffold1416	1	1679	+
Pseudochromosome_1	14676147	14677151	689	W	scaffold2137	1	1005	+
Pseudochromosome_1	14677152	14678022	690	W	scaffold2425	1	871	+
Pseudochromosome_1	14678023	14679517	691	W	scaffold1475	1	1495	+
Pseudochromosome_1	14679518	14680520	692	W	scaffold2141	1	1003	+
Pseudochromosome_1	14680521	14681295	693	W	scaffold2734	1	775	+
Pseudochromosome_1	14681296	14682188	694	W	scaffold2364	1	893	+
Pseudochromosome_1	14682189	14682853	695	W	scaffold3404	1	665	+
Pseudochromosome_1	14682854	14683668	696	W	scaffold2593	1	815	+
Pseudochromosome_1	14683669	14684197	697	W	scaffold4759	1	529	+
Pseudochromosome_1	14684198	14684890	698	W	scaffold3190	1	693	+
Pseudochromosome_1	14684891	14689575	699	W	scaffold640	1	4685	+
Pseudochromosome_1	14689576	14694134	700	W	scaffold654	1	4559	+
Pseudochromosome_1	14694135	14695919	701	W	scaffold1274	1	1785	+
Pseudochromosome_1	14695920	14696568	702	W	scaffold3543	1	649	+
Pseudochromosome_1	14696569	14697213	703	W	scaffold3595	1	645	+
Pseudochromosome_1	14697214	14698028	704	W	scaffold2588	1	815	+
Pseudochromosome_1	14698029	14700246	705	W	scaffold1135	1	2218	+
Pseudochromosome_1	14700247	14701252	706	W	scaffold2135	1	1006	+
Pseudochromosome_1	14701253	14701929	707	W	scaffold3300	1	677	+
Pseudochromosome_1	14701930	14702528	708	W	scaffold3411	1	599	+
Pseudochromosome_1	14702529	14703773	709	W	scaffold1755	1	1245	+
Pseudochromosome_1	14703774	14704707	710	W	scaffold2270	1	934	+
Pseudochromosome_1	14704708	14705223	711	W	scaffold4906	1	516	+
Pseudochromosome_1	14705224	14706410	712	W	scaffold1830	1	1187	+
Pseudochromosome_1	14706411	14707115	713	W	scaffold3114	1	705	+
Pseudochromosome_1	14707116	14708143	714	W	scaffold2080	1	1028	+
Pseudochromosome_1	14708144	14708958	715	W	scaffold2587	1	815	+
Pseudochromosome_1	14708959	14709527	716	W	scaffold4356	1	569	+
Pseudochromosome_1	14709528	14710064	717	W	scaffold4671	1	537	+
Pseudochromosome_1	14710065	14710594	718	W	scaffold4753	1	530	+
Pseudochromosome_1	14710595	14711133	719	W	scaffold4655	1	539	+
Pseudochromosome_1	14711134	14711710	720	W	scaffold4284	1	577	+
Pseudochromosome_1	14711711	14712272	721	W	scaffold4426	1	562	+
Pseudochromosome_1	14712273	14712880	722	W	scaffold3966	1	608	+
Pseudochromosome_1	14712881	14713577	723	W	scaffold3167	1	697	+
Pseudochromosome_1	14713578	14714249	724	W	scaffold3341	1	672	+
Pseudochromosome_1	14714250	14714761	725	W	scaffold4964	1	512	+
Pseudochromosome_1	14714762	14715820	726	W	scaffold2032	1	1059	+
Pseudochromosome_1	14715821	14716896	727	W	scaffold2001	1	1076	+
Pseudochromosome_1	14716897	14717794	728	W	scaffold2353	1	898	+
Pseudochromosome_1	14717795	14718398	729	W	scaffold4004	1	604	+
Pseudochromosome_1	14718399	14720148	730	W	scaffold1294	1	1750	+
Pseudochromosome_1	14720149	14720674	731	W	scaffold4798	1	526	+
Pseudochromosome_1	14720675	14721269	732	W	scaffold4102	1	595	+
Pseudochromosome_1	14721270	14722529	733	W	scaffold1735	1	1260	+
Pseudochromosome_1	14722530	14734869	734	W	scaffold689	1	12340	+
Pseudochromosome_1	14734870	14735398	735	W	scaffold4760	1	529	+
Pseudochromosome_1	14735399	14738474	736	W	scaffold863	1	3076	+
Pseudochromosome_1	14738475	14739192	737	W	scaffold3037	1	718	+
Pseudochromosome_1	14739193	14740498	738	W	scaffold1683	1	1306	+
Pseudochromosome_1	14740499	14741145	739	W	scaffold3566	1	647	+
Pseudochromosome_1	14741146	14742483	740	W	scaffold1810	1	1338	+
Pseudochromosome_1	14742484	14743425	741	W	scaffold2251	1	942	+
Pseudochromosome_1	14743426	14744642	742	W	scaffold1789	1	1217	+
Pseudochromosome_1	14744643	14745499	743	W	scaffold2455	1	857	+
Pseudochromosome_1	14745500	14746398	744	W	scaffold2344	1	899	+
Pseudochromosome_1	14746399	14746945	745	W	scaffold4569	1	547	+
Pseudochromosome_1	14746946	14747830	746	W	scaffold2389	1	885	+
Pseudochromosome_1	14747831	14748451	747	W	scaffold3838	1	621	+
Pseudochromosome_1	14748452	14749478	748	W	scaffold2084	1	1027	+
Pseudochromosome_1	14749479	14750177	749	W	scaffold3149	1	699	+
Pseudochromosome_1	14750178	14751045	750	W	scaffold2431	1	868	+
Pseudochromosome_1	14751046	14752968	751	W	scaffold1130	1	1923	+
Pseudochromosome_1	14752969	14753723	752	W	scaffold2838	1	755	+
Pseudochromosome_1	14753724	14754515	753	W	scaffold2671	1	792	+
Pseudochromosome_1	14754516	14755366	754	W	scaffold2483	1	851	+
Pseudochromosome_1	14755367	14757431	755	W	scaffold1175	1	2065	+
Pseudochromosome_1	14757432	14758579	756	W	scaffold1695	1	1148	+
Pseudochromosome_1	14758580	14759281	757	W	scaffold3141	1	702	+
Pseudochromosome_1	14759282	14759849	758	W	scaffold4372	1	568	+
Pseudochromosome_1	14759850	14760495	759	W	scaffold3576	1	646	+
Pseudochromosome_1	14760496	14761134	760	W	scaffold3669	1	639	+
Pseudochromosome_1	14761135	14761724	761	W	scaffold4155	1	590	+
Pseudochromosome_1	14761725	14762473	762	W	scaffold2866	1	749	+
Pseudochromosome_1	14762474	14763029	763	W	scaffold4491	1	556	+
Pseudochromosome_1	14763030	14764778	764	W	scaffold1295	1	1749	+
Pseudochromosome_1	14764779	14765482	765	W	scaffold3124	1	704	+
Pseudochromosome_1	14765483	14766241	766	W	scaffold2817	1	759	+
Pseudochromosome_1	14766242	14766959	767	W	scaffold3038	1	718	+
Pseudochromosome_1	14766960	14767520	768	W	scaffold4432	1	561	+
Pseudochromosome_1	14767521	14784164	769	W	scaffold459	1	16644	+
Pseudochromosome_1	14784165	14784806	770	W	scaffold3625	1	642	+
Pseudochromosome_1	14784807	14785331	771	W	scaffold4805	1	525	+
Pseudochromosome_1	14785332	14785947	772	W	scaffold3899	1	616	+
Pseudochromosome_1	14785948	14786527	773	W	scaffold4256	1	580	+
Pseudochromosome_1	14786528	14787058	774	W	scaffold4733	1	531	+
Pseudochromosome_1	14787059	14787922	775	W	scaffold2438	1	864	+
Pseudochromosome_1	14787923	14788517	776	W	scaffold4105	1	595	+
Pseudochromosome_1	14788518	14789423	777	W	scaffold2335	1	906	+
Pseudochromosome_1	14789424	14789986	778	W	scaffold4414	1	563	+
Pseudochromosome_1	14789987	14790714	779	W	scaffold2978	1	728	+
Pseudochromosome_1	14790715	14792131	780	W	scaffold1560	1	1417	+
Pseudochromosome_1	14792132	14792856	781	W	scaffold2993	1	725	+
Pseudochromosome_1	14792857	14793401	782	W	scaffold4595	1	545	+
Pseudochromosome_1	14793402	14794646	783	W	scaffold1756	1	1245	+
Pseudochromosome_1	14794647	14795440	784	W	scaffold2663	1	794	+
Pseudochromosome_1	14795441	14796478	785	W	scaffold1857	1	1038	+
Pseudochromosome_1	14796479	14797536	786	W	scaffold2034	1	1058	+
Pseudochromosome_1	14797537	14798052	787	W	scaffold4912	1	516	+
Pseudochromosome_1	14798053	14798568	788	W	scaffold4915	1	516	+
Pseudochromosome_1	14798569	14799144	789	W	scaffold4292	1	576	+
Pseudochromosome_1	14799145	14799683	790	W	scaffold4657	1	539	+
Pseudochromosome_1	14799684	14800493	791	W	scaffold2607	1	810	+
Pseudochromosome_1	14800494	14801219	792	W	scaffold2991	1	726	+
Pseudochromosome_1	14801220	14802338	793	W	scaffold1954	1	1119	+
Pseudochromosome_1	14802339	14802991	794	W	scaffold3508	1	653	+
Pseudochromosome_1	14802992	14803709	795	W	scaffold3036	1	718	+
Pseudochromosome_1	14803710	14804247	796	W	scaffold4659	1	538	+
Pseudochromosome_1	14804248	14804945	797	W	scaffold3156	1	698	+
Pseudochromosome_1	14804946	14805466	798	W	scaffold4857	1	521	+
Pseudochromosome_1	14805467	14805976	799	W	scaffold4993	1	510	+
Pseudochromosome_1	14805977	14806485	800	W	scaffold5011	1	509	+
Pseudochromosome_1	14806486	14807112	801	W	scaffold3785	1	627	+
Pseudochromosome_1	14807113	14807819	802	W	scaffold3107	1	707	+
Pseudochromosome_1	14807820	14809736	803	W	scaffold1215	1	1917	+
Pseudochromosome_1	14809737	14810252	804	W	scaffold4908	1	516	+
Pseudochromosome_1	14810253	14810763	805	W	scaffold4983	1	511	+
Pseudochromosome_1	14810764	14811766	806	W	scaffold2142	1	1003	+
Pseudochromosome_1	14811767	14812433	807	W	scaffold3383	1	667	+
Pseudochromosome_1	14812434	14813019	808	W	scaffold4189	1	586	+
Pseudochromosome_1	14813020	14813605	809	W	scaffold4194	1	586	+
Pseudochromosome_1	14813606	14814123	810	W	scaffold4892	1	518	+
Pseudochromosome_1	14814124	14814894	811	W	scaffold2755	1	771	+
Pseudochromosome_1	14814895	14815416	812	W	scaffold4850	1	522	+
Pseudochromosome_1	14815417	14816173	813	W	scaffold2824	1	757	+
Pseudochromosome_1	14816174	14816890	814	W	scaffold3043	1	717	+
Pseudochromosome_1	14816891	14817653	815	W	scaffold2790	1	763	+
Pseudochromosome_1	14817654	14818328	816	W	scaffold3312	1	675	+
Pseudochromosome_1	14818329	14818924	817	W	scaffold4090	1	596	+
Pseudochromosome_1	14818925	14820245	818	W	scaffold1814	1	1321	+
Pseudochromosome_1	14820246	14820879	819	W	scaffold3719	1	634	+
Pseudochromosome_1	14820880	14821854	820	W	scaffold2189	1	975	+
Pseudochromosome_1	14821855	14823457	821	W	scaffold1481	1	1603	+
Pseudochromosome_1	14823458	14824170	822	W	scaffold3069	1	713	+
Pseudochromosome_1	14824171	14826327	823	W	scaffold1116	1	2157	+
Pseudochromosome_1	14826328	14827421	824	W	scaffold1976	1	1094	+
Pseudochromosome_1	14827422	14828300	825	W	scaffold2408	1	879	+
Pseudochromosome_1	14828301	14829291	826	W	scaffold2169	1	991	+
Pseudochromosome_1	14829292	14829988	827	W	scaffold3165	1	697	+
Pseudochromosome_1	14829989	14830599	828	W	scaffold3944	1	611	+
Pseudochromosome_1	14830600	14831238	829	W	scaffold3670	1	639	+
Pseudochromosome_1	14831239	14831903	830	W	scaffold3400	1	665	+
Pseudochromosome_1	14831904	14832497	831	W	scaffold4117	1	594	+
Pseudochromosome_1	14832498	14833244	832	W	scaffold2875	1	747	+
Pseudochromosome_1	14833245	14834437	833	W	scaffold1824	1	1193	+
Pseudochromosome_1	14834438	14835134	834	W	scaffold3169	1	697	+
Pseudochromosome_1	14835135	14835715	835	W	scaffold4243	1	581	+
Pseudochromosome_1	14835716	14836426	836	W	scaffold3086	1	711	+
Pseudochromosome_1	14836427	14837283	837	W	scaffold2458	1	857	+
Pseudochromosome_1	14837284	14837845	838	W	scaffold4424	1	562	+
Pseudochromosome_1	14837846	14838375	839	W	scaffold4749	1	530	+
Pseudochromosome_1	14838376	14839016	840	W	scaffold3639	1	641	+
Pseudochromosome_1	14839017	14839645	841	W	scaffold3771	1	629	+
Pseudochromosome_1	14839646	14840294	842	W	scaffold3544	1	649	+
Pseudochromosome_1	14840295	14840838	843	W	scaffold4601	1	544	+
Pseudochromosome_1	14840839	14841484	844	W	scaffold3585	1	646	+
Pseudochromosome_1	14841485	14842096	845	W	scaffold3934	1	612	+
Pseudochromosome_1	14842097	14842731	846	W	scaffold3711	1	635	+
Pseudochromosome_1	14842732	14843232	847	W	scaffold5103	1	501	+
Pseudochromosome_1	14843233	14843972	848	W	scaffold2914	1	740	+
Pseudochromosome_1	14843973	14844504	849	W	scaffold4717	1	532	+
Pseudochromosome_1	14844505	14845340	850	W	scaffold2526	1	836	+
Pseudochromosome_1	14845341	14845864	851	W	scaffold4814	1	524	+
Pseudochromosome_1	14845865	14846494	852	W	scaffold3758	1	630	+
Pseudochromosome_1	14846495	14847217	853	W	scaffold3005	1	723	+
Pseudochromosome_1	14847218	14850825	854	W	scaffold780	1	3608	+
Pseudochromosome_1	14850826	14852212	855	W	scaffold1791	1	1387	+
Pseudochromosome_1	14852213	14853465	856	W	scaffold1793	1	1253	+
Pseudochromosome_1	14853466	14854106	857	W	scaffold3642	1	641	+
Pseudochromosome_1	14854107	14854722	858	W	scaffold3896	1	616	+
Pseudochromosome_1	14854723	14855309	859	W	scaffold4183	1	587	+
Pseudochromosome_1	14855310	14855883	860	W	scaffold4316	1	574	+
Pseudochromosome_1	14855884	14856491	861	W	scaffold3970	1	608	+
Pseudochromosome_1	14856492	14857183	862	W	scaffold3196	1	692	+
Pseudochromosome_1	14857184	14857923	863	W	scaffold2915	1	740	+
Pseudochromosome_1	14857924	14858995	864	W	scaffold2011	1	1072	+
Pseudochromosome_1	14858996	14859749	865	W	scaffold2846	1	754	+
Pseudochromosome_1	14859750	14860502	866	W	scaffold2851	1	753	+
Pseudochromosome_1	14860503	14861047	867	W	scaffold4593	1	545	+
Pseudochromosome_1	14861048	14862179	868	W	scaffold1916	1	1132	+
Pseudochromosome_1	14862180	14862682	869	W	scaffold5083	1	503	+
Pseudochromosome_1	14862683	14863332	870	W	scaffold3540	1	650	+
Pseudochromosome_1	14863333	14864465	871	W	scaffold1959	1	1133	+
Pseudochromosome_1	14864466	14865067	872	W	scaffold4025	1	602	+
Pseudochromosome_1	14865068	14865663	873	W	scaffold4089	1	596	+
Pseudochromosome_1	14865664	14866259	874	W	scaffold4091	1	596	+
Pseudochromosome_1	14866260	14866775	875	W	scaffold4919	1	516	+
Pseudochromosome_1	14866776	14867699	876	W	scaffold2288	1	924	+
Pseudochromosome_1	14867700	14868343	877	W	scaffold3601	1	644	+
Pseudochromosome_1	14868344	14868941	878	W	scaffold4071	1	598	+
Pseudochromosome_1	14868942	14869616	879	W	scaffold3310	1	675	+
Pseudochromosome_1	14869617	14870681	880	W	scaffold2017	1	1065	+
Pseudochromosome_1	14870682	14871720	881	W	scaffold2060	1	1039	+
Pseudochromosome_1	14871721	14872454	882	W	scaffold2941	1	734	+
Pseudochromosome_1	14872455	14873793	883	W	scaffold1650	1	1339	+
Pseudochromosome_1	14873794	14874485	884	W	scaffold3192	1	692	+
Pseudochromosome_1	14874486	14875443	885	W	scaffold2219	1	958	+
Pseudochromosome_1	14875444	14876145	886	W	scaffold3138	1	702	+
Pseudochromosome_1	14876146	14876847	887	W	scaffold3136	1	702	+
Pseudochromosome_1	14876848	14877364	888	W	scaffold4897	1	517	+
Pseudochromosome_1	14877365	14877951	889	W	scaffold4182	1	587	+
Pseudochromosome_1	14877952	14878568	890	W	scaffold3888	1	617	+
Pseudochromosome_1	14878569	14879287	891	W	scaffold3027	1	719	+
Pseudochromosome_1	14879288	14880094	892	W	scaffold2622	1	807	+
Pseudochromosome_1	14880095	14881003	893	W	scaffold2324	1	909	+
Pseudochromosome_1	14881004	14881546	894	W	scaffold4619	1	543	+
Pseudochromosome_1	14881547	14882110	895	W	scaffold4397	1	564	+
Pseudochromosome_1	14882111	14883150	896	W	scaffold2059	1	1040	+
Pseudochromosome_1	14883151	14884158	897	W	scaffold2128	1	1008	+
Pseudochromosome_1	14884159	14884967	898	W	scaffold2616	1	809	+
Pseudochromosome_1	14884968	14885527	899	W	scaffold4439	1	560	+
Pseudochromosome_1	14885528	14886676	900	W	scaffold1888	1	1149	+
Pseudochromosome_1	14886677	14887285	901	W	scaffold3963	1	609	+
Pseudochromosome_1	14887286	14896119	902	W	scaffold470	1	8834	+
Pseudochromosome_1	14896120	14896828	903	W	scaffold3094	1	709	+
Pseudochromosome_1	14896829	14898309	904	W	scaffold1488	1	1481	+
Pseudochromosome_1	14898310	14898981	905	W	scaffold3336	1	672	+
Pseudochromosome_1	14898982	14899533	906	W	scaffold4531	1	552	+
Pseudochromosome_1	14899534	14901212	907	W	scaffold1333	1	1679	+
Pseudochromosome_1	14901213	14901858	908	W	scaffold3579	1	646	+
Pseudochromosome_1	14901859	14902373	909	W	scaffold4932	1	515	+
Pseudochromosome_1	14902374	14922863	910	W	scaffold318	1	20490	+
Pseudochromosome_1	14922864	14925352	911	W	scaffold989	1	2489	+
Pseudochromosome_1	14925353	14926108	912	W	scaffold2828	1	756	+
Pseudochromosome_1	14926109	14927154	913	W	scaffold2050	1	1046	+
Pseudochromosome_1	14927155	14928682	914	W	scaffold1450	1	1528	+
Pseudochromosome_1	14928683	14929510	915	W	scaffold2546	1	828	+
Pseudochromosome_1	14929511	14957326	916	W	scaffold403	1	27816	+
Pseudochromosome_1	14957327	14959587	917	W	scaffold1070	1	2261	+
Pseudochromosome_1	14959588	14982255	918	W	scaffold453	1	22668	+
Pseudochromosome_1	14982256	14983872	919	W	scaffold1379	1	1617	+
Pseudochromosome_1	14983873	15023750	920	W	scaffold359	1	39878	+
Pseudochromosome_1	15023751	15024456	921	W	scaffold3110	1	706	+
Pseudochromosome_1	15024457	15024958	922	W	scaffold5089	1	502	+
Pseudochromosome_1	15024959	15025538	923	W	scaffold4255	1	580	+
Pseudochromosome_1	15025539	15026127	924	W	scaffold4163	1	589	+
Pseudochromosome_1	15026128	15028939	925	W	scaffold897	1	2812	+
Pseudochromosome_1	15028940	15030885	926	W	scaffold1214	1	1946	+
Pseudochromosome_1	15030886	15032416	927	W	scaffold1449	1	1531	+
Pseudochromosome_1	15032417	15032951	928	W	scaffold4689	1	535	+
Pseudochromosome_1	15032952	15033475	929	W	scaffold4819	1	524	+
Pseudochromosome_1	15033476	15050414	930	W	scaffold5448	1	16939	+
Pseudochromosome_1	15050415	15051055	931	W	scaffold3636	1	641	+
Pseudochromosome_1	15051056	15051614	932	W	scaffold4455	1	559	+
Pseudochromosome_1	15051615	15052554	933	W	scaffold2256	1	940	+
Pseudochromosome_1	15052555	15053068	934	W	scaffold4947	1	514	+
Pseudochromosome_1	15053069	15053723	935	W	scaffold3487	1	655	+
Pseudochromosome_1	15053724	15056919	936	W	scaffold5389	1	3196	+
Pseudochromosome_1	15056920	15064829	937	W	scaffold5391	1	7910	+
Pseudochromosome_1	15064830	15077641	938	W	scaffold5314	1	12812	+
Pseudochromosome_1	15077642	15080412	939	W	scaffold905	1	2771	+
Pseudochromosome_1	15080413	15140006	940	W	scaffold5274	1	59594	+
Pseudochromosome_1	15140007	15143601	941	W	scaffold5345	1	3595	+
Pseudochromosome_1	15143602	15146389	942	W	scaffold5346	1	2788	+
Pseudochromosome_1	15146390	15147295	943	W	scaffold2337	1	906	+
Pseudochromosome_1	15147296	15182289	944	W	scaffold5276	1	34994	+
Pseudochromosome_1	15182290	15198217	945	W	scaffold5447	1	15928	+
Pseudochromosome_1	15198218	15200113	946	W	scaffold1221	1	1896	+
Pseudochromosome_1	15200114	15200729	947	W	scaffold3891	1	616	+
Pseudochromosome_1	15200730	15201489	948	W	scaffold2804	1	760	+
Pseudochromosome_1	15201490	15202088	949	W	scaffold4063	1	599	+
Pseudochromosome_1	15202089	15219964	950	W	scaffold340	1	17876	+
Pseudochromosome_1	15219965	15225419	951	W	scaffold580	1	5455	+
Pseudochromosome_1	15225420	15226868	952	W	scaffold1523	1	1449	+
Pseudochromosome_1	15226869	15227496	953	W	scaffold3776	1	628	+
Pseudochromosome_1	15227497	15228611	954	W	scaffold1948	1	1115	+
Pseudochromosome_1	15228612	15229534	955	W	scaffold2290	1	923	+
Pseudochromosome_1	15229535	15230157	956	W	scaffold3821	1	623	+
Pseudochromosome_1	15230158	15231615	957	W	scaffold1516	1	1458	+
Pseudochromosome_1	15231616	15256101	958	W	scaffold288	1	24486	+
Pseudochromosome_1	15256102	15258097	959	W	scaffold1114	1	1996	+
Pseudochromosome_1	15258098	15258731	960	W	scaffold3727	1	634	+
Pseudochromosome_1	15258732	15259358	961	W	scaffold3787	1	627	+
Pseudochromosome_1	15259359	15260515	962	W	scaffold1884	1	1157	+
Pseudochromosome_1	15260516	15261022	963	W	scaffold5037	1	507	+
Pseudochromosome_1	15261023	15262103	964	W	scaffold1992	1	1081	+
Pseudochromosome_1	15262104	15263266	965	W	scaffold1874	1	1163	+
Pseudochromosome_1	15263267	15264683	966	W	scaffold1415	1	1417	+
Pseudochromosome_1	15264684	15265237	967	W	scaffold4503	1	554	+
Pseudochromosome_1	15265238	15265858	968	W	scaffold3842	1	621	+
Pseudochromosome_1	15265859	15266598	969	W	scaffold2912	1	740	+
Pseudochromosome_1	15266599	15267606	970	W	scaffold2126	1	1008	+
Pseudochromosome_1	15267607	15268290	971	W	scaffold3261	1	684	+
Pseudochromosome_1	15268291	15277021	972	W	scaffold471	1	8731	+
Pseudochromosome_1	15277022	15278164	973	W	scaffold1898	1	1143	+
Pseudochromosome_1	15278165	15281076	974	W	scaffold877	1	2912	+
Pseudochromosome_1	15281077	15281824	975	W	scaffold2872	1	748	+
Pseudochromosome_1	15281825	15284522	976	W	scaffold925	1	2698	+
Pseudochromosome_1	15284523	15286545	977	W	scaffold1154	1	2023	+
Pseudochromosome_1	15286546	15290212	978	W	scaffold716	1	3667	+
Pseudochromosome_1	15290213	15292634	979	W	scaffold964	1	2422	+
Pseudochromosome_1	15292635	15294125	980	W	scaffold1360	1	1491	+
Pseudochromosome_1	15294126	15295145	981	W	scaffold2104	1	1020	+
Pseudochromosome_1	15295146	15296847	982	W	scaffold1240	1	1702	+
Pseudochromosome_1	15296848	15298718	983	W	scaffold1231	1	1871	+
Pseudochromosome_1	15298719	15302565	984	W	scaffold696	1	3847	+
Pseudochromosome_1	15302566	15303234	985	W	scaffold3369	1	669	+
Pseudochromosome_1	15303235	15303965	986	W	scaffold2964	1	731	+
Pseudochromosome_1	15303966	15305771	987	W	scaffold1257	1	1806	+
Pseudochromosome_1	15305772	15311419	988	W	scaffold544	1	5648	+
Pseudochromosome_1	15311420	15312720	989	W	scaffold1691	1	1301	+
Pseudochromosome_1	15312721	15313793	990	W	scaffold2007	1	1073	+
Pseudochromosome_1	15313794	15316697	991	W	scaffold899	1	2904	+
Pseudochromosome_1	15316698	15338339	992	W	scaffold431	1	21642	+
Pseudochromosome_1	15338340	15353439	993	W	scaffold375	1	15100	+
Pseudochromosome_1	15353440	15355030	994	W	scaffold1394	1	1591	+
Pseudochromosome_1	15355031	15382228	995	W	scaffold5337	1	27198	+
Pseudochromosome_1	15382229	15382827	996	W	scaffold4062	1	599	+
Pseudochromosome_1	15382828	15383447	997	W	scaffold3849	1	620	+
Pseudochromosome_1	15383448	15383956	998	W	scaffold5005	1	509	+
Pseudochromosome_1	15383957	15385151	999	W	scaffold5347	1	1195	+
Pseudochromosome_1	15385152	15388827	1000	W	scaffold5348	1	3676	+
Pseudochromosome_1	15388828	15393525	1001	W	scaffold5339	1	4698	+
Pseudochromosome_1	15393526	15395224	1002	W	scaffold1239	1	1699	+
Pseudochromosome_1	15395225	15395892	1003	W	scaffold3379	1	668	+
Pseudochromosome_1	15395893	15396468	1004	W	scaffold4298	1	576	+
Pseudochromosome_1	15396469	15397271	1005	W	scaffold2630	1	803	+
Pseudochromosome_1	15397272	15398067	1006	W	scaffold2659	1	796	+
Pseudochromosome_1	15398068	15400181	1007	W	scaffold1306	1	2114	+
Pseudochromosome_1	15400182	15404950	1008	W	scaffold634	1	4769	+
Pseudochromosome_1	15404951	15405522	1009	W	scaffold4331	1	572	+
Pseudochromosome_1	15405523	15406373	1010	W	scaffold2480	1	851	+
Pseudochromosome_1	15406374	15407272	1011	W	scaffold2350	1	899	+
Pseudochromosome_1	15407273	15407896	1012	W	scaffold3812	1	624	+
Pseudochromosome_1	15407897	15408468	1013	W	scaffold4332	1	572	+
Pseudochromosome_1	15408469	15473442	1014	W	scaffold228	1	64974	+
Pseudochromosome_1	15473443	15502840	1015	W	scaffold5481	1	29398	+
Pseudochromosome_1	15502841	15503451	1016	W	scaffold3942	1	611	+
Pseudochromosome_1	15503452	15503979	1017	W	scaffold5482	1	528	+
Pseudochromosome_1	15503980	15505175	1018	W	scaffold5483	1	1196	+
Pseudochromosome_1	15505176	15532509	1019	W	scaffold465	1	27334	+
Pseudochromosome_1	15532510	15533027	1020	W	scaffold4882	1	518	+
Pseudochromosome_1	15533028	15656026	1021	W	scaffold177	1	122999	+
Pseudochromosome_1	15656027	15656590	1022	W	scaffold4396	1	564	+
Pseudochromosome_1	15656591	15657134	1023	W	scaffold4604	1	544	+
Pseudochromosome_1	15657135	15657756	1024	W	scaffold3828	1	622	+
Pseudochromosome_1	15657757	15658289	1025	W	scaffold4712	1	533	+
Pseudochromosome_1	15658290	15659045	1026	W	scaffold2833	1	756	+
Pseudochromosome_1	15659046	15659769	1027	W	scaffold3002	1	724	+
Pseudochromosome_1	15659770	15660347	1028	W	scaffold4271	1	578	+
Pseudochromosome_1	15660348	15660959	1029	W	scaffold3937	1	612	+
Pseudochromosome_1	15660960	15661613	1030	W	scaffold3498	1	654	+
Pseudochromosome_1	15661614	15662123	1031	W	scaffold4999	1	510	+
Pseudochromosome_1	15662124	15662687	1032	W	scaffold4402	1	564	+
Pseudochromosome_1	15662688	15663640	1033	W	scaffold2233	1	953	+
Pseudochromosome_1	15663641	15664253	1034	W	scaffold3922	1	613	+
Pseudochromosome_1	15664254	15664903	1035	W	scaffold3537	1	650	+
Pseudochromosome_1	15664904	15665434	1036	W	scaffold4730	1	531	+
Pseudochromosome_1	15665435	15666004	1037	W	scaffold4351	1	570	+
Pseudochromosome_1	15666005	15666735	1038	W	scaffold2966	1	731	+
Pseudochromosome_1	15666736	15667856	1039	W	scaffold1934	1	1121	+
Pseudochromosome_1	15667857	15723952	1040	W	scaffold261	1	56096	+
Pseudochromosome_1	15723953	15724659	1041	W	scaffold3108	1	707	+
Pseudochromosome_1	15724660	15725304	1042	W	scaffold3594	1	645	+
Pseudochromosome_1	15725305	15726042	1043	W	scaffold2925	1	738	+
Pseudochromosome_1	15726043	15726692	1044	W	scaffold3536	1	650	+
Pseudochromosome_1	15726693	15745876	1045	W	scaffold516	1	19184	+
Pseudochromosome_1	15745877	15746379	1046	W	scaffold5077	1	503	+
Pseudochromosome_1	15746380	15747333	1047	W	scaffold2230	1	954	+
Pseudochromosome_1	15747334	15748591	1048	W	scaffold1738	1	1258	+
Pseudochromosome_1	15748592	15759579	1049	W	scaffold428	1	10988	+
Pseudochromosome_1	15759580	15760738	1050	W	scaffold1882	1	1159	+
Pseudochromosome_1	15760739	15764532	1051	W	scaffold5396	1	3794	+
Pseudochromosome_1	15764533	15783882	1052	W	scaffold5285	1	19350	+
Pseudochromosome_1	15783883	15813677	1053	W	scaffold5234	1	29795	+
Pseudochromosome_1	15813678	15814932	1054	W	scaffold1744	1	1255	+
Pseudochromosome_1	15814933	15816167	1055	W	scaffold1765	1	1235	+
Pseudochromosome_1	15816168	15823310	1056	W	scaffold510	1	7143	+
Pseudochromosome_1	15823311	15823986	1057	W	scaffold3306	1	676	+
Pseudochromosome_1	15823987	15824906	1058	W	scaffold2298	1	920	+
Pseudochromosome_1	15824907	15826449	1059	W	scaffold1435	1	1543	+
Pseudochromosome_1	15826450	15827025	1060	W	scaffold4299	1	576	+
Pseudochromosome_1	15827026	15954320	1061	W	scaffold179	1	127295	+
Pseudochromosome_1	15954321	15955013	1062	W	scaffold3186	1	693	+
Pseudochromosome_1	15955014	15956085	1063	W	scaffold2010	1	1072	+
Pseudochromosome_1	15956086	16058341	1064	W	scaffold193	1	102256	+
Pseudochromosome_1	16058342	16059487	1065	W	scaffold1892	1	1146	+
Pseudochromosome_1	16059488	16060273	1066	W	scaffold2700	1	786	+
Pseudochromosome_1	16060274	16064622	1067	W	scaffold678	1	4349	+
Pseudochromosome_1	16064623	16076053	1068	W	scaffold413	1	11431	+
Pseudochromosome_1	16076054	16078020	1069	W	scaffold1193	1	1967	+
Pseudochromosome_1	16078021	16087676	1070	W	scaffold451	1	9656	+
Pseudochromosome_1	16087677	16224831	1071	W	scaffold5251	1	137155	+
Pseudochromosome_1	16224832	16229330	1072	W	scaffold663	1	4499	+
Pseudochromosome_1	16229331	16229859	1073	W	scaffold4763	1	529	+
Pseudochromosome_1	16229860	16230511	1074	W	scaffold3514	1	652	+
Pseudochromosome_1	16230512	16231096	1075	W	scaffold4198	1	585	+
Pseudochromosome_1	16231097	16231615	1076	W	scaffold4881	1	519	+
Pseudochromosome_1	16231616	16232115	1077	W	scaffold5122	1	500	+
Pseudochromosome_1	16232116	16380113	1078	W	scaffold5456	1	147998	+
Pseudochromosome_1	16380114	16439607	1079	W	scaffold5457	1	59494	+
Pseudochromosome_1	16439608	16446003	1080	W	scaffold5406	1	6396	+
Pseudochromosome_1	16446004	16447700	1081	W	scaffold5438	1	1697	+
Pseudochromosome_1	16447701	16452395	1082	W	scaffold5439	1	4695	+
Pseudochromosome_1	16452396	16599790	1083	W	scaffold5342	1	147395	+
Pseudochromosome_1	16599791	16602786	1084	W	scaffold5403	1	2996	+
Pseudochromosome_1	16602787	16608182	1085	W	scaffold5404	1	5396	+
Pseudochromosome_1	16608183	16610076	1086	W	scaffold5405	1	1894	+
Pseudochromosome_1	16610077	16614070	1087	W	scaffold5328	1	3994	+
Pseudochromosome_1	16614071	16623566	1088	W	scaffold5378	1	9496	+
Pseudochromosome_1	16623567	16624696	1089	W	scaffold1920	1	1130	+
Pseudochromosome_1	16624697	16625821	1090	W	scaffold1927	1	1125	+
Pseudochromosome_1	16625822	16649315	1091	W	scaffold5379	1	23494	+
Pseudochromosome_1	16649316	16650035	1092	W	scaffold3020	1	720	+
Pseudochromosome_1	16650036	16652981	1093	W	scaffold869	1	2946	+
Pseudochromosome_1	16652982	17006763	1094	W	scaffold5330	1	353782	+
Pseudochromosome_1	17006764	17204919	1095	W	scaffold109	1	198156	+
Pseudochromosome_1	17204920	17207309	1096	W	scaffold1021	1	2390	+
Pseudochromosome_1	17207310	17219607	1097	W	scaffold5462	1	12298	+
Pseudochromosome_1	17219608	17230101	1098	W	scaffold5300	1	10494	+
Pseudochromosome_1	17230102	17231359	1099	W	scaffold1739	1	1258	+
Pseudochromosome_1	17231360	17232527	1100	W	scaffold1862	1	1168	+
Pseudochromosome_1	17232528	17233522	1101	W	scaffold2156	1	995	+
Pseudochromosome_1	17233523	17234134	1102	W	scaffold3933	1	612	+
Pseudochromosome_1	17234135	17234671	1103	W	scaffold4672	1	537	+
Pseudochromosome_1	17234672	17236356	1104	W	scaffold1424	1	1685	+
Pseudochromosome_1	17236357	17237189	1105	W	scaffold2532	1	833	+
Pseudochromosome_1	17237190	17238188	1106	W	scaffold2152	1	999	+
Pseudochromosome_1	17238189	17251458	1107	W	scaffold393	1	13270	+
Pseudochromosome_1	17251459	17258672	1108	W	scaffold506	1	7214	+
Pseudochromosome_1	17258673	17268417	1109	W	scaffold5353	1	9745	+
Pseudochromosome_1	17268418	17268938	1110	W	scaffold4858	1	521	+
Pseudochromosome_1	17268939	17666282	1111	W	scaffold5354	1	397344	+
Pseudochromosome_1	17666283	17722076	1112	W	scaffold5302	1	55794	+
Pseudochromosome_1	17722077	17921832	1113	W	scaffold5303	1	199756	+
Pseudochromosome_1	17921833	17922504	1114	W	scaffold3332	1	672	+
Pseudochromosome_1	17922505	17923081	1115	W	scaffold4283	1	577	+
Pseudochromosome_1	17923082	17923835	1116	W	scaffold2840	1	754	+
Pseudochromosome_1	17923836	17924589	1117	W	scaffold2848	1	754	+
Pseudochromosome_1	17924590	17925089	1118	W	scaffold5118	1	500	+
Pseudochromosome_1	17925090	17926552	1119	W	scaffold1511	1	1463	+
Pseudochromosome_1	17926553	17927993	1120	W	scaffold1532	1	1441	+
Pseudochromosome_1	17927994	17929494	1121	W	scaffold1468	1	1501	+
Pseudochromosome_1	17929495	17930451	1122	W	scaffold2220	1	957	+
Pseudochromosome_1	17930452	17931408	1123	W	scaffold2221	1	957	+
Pseudochromosome_1	17931409	17932654	1124	W	scaffold1752	1	1246	+
Pseudochromosome_1	17932655	17934035	1125	W	scaffold1601	1	1381	+
Pseudochromosome_1	17934036	17935411	1126	W	scaffold1610	1	1376	+
Pseudochromosome_1	17935412	18814614	1127	W	scaffold94	1	879203	+
Pseudochromosome_1	18814615	18816599	1128	W	scaffold1178	1	1985	+
Pseudochromosome_1	18816600	18817112	1129	W	scaffold4949	1	513	+
Pseudochromosome_1	18817113	18817862	1130	W	scaffold2858	1	750	+
Pseudochromosome_1	18817863	19911813	1131	W	scaffold5440	1	1093951	+
Pseudochromosome_1	19911814	19912349	1132	W	scaffold4682	1	536	+
Pseudochromosome_1	19912350	19918357	1133	W	scaffold546	1	6008	+
Pseudochromosome_1	19918358	19928650	1134	W	scaffold5332	1	10293	+
Pseudochromosome_1	19928651	20175616	1135	W	scaffold5333	1	246966	+
Pseudochromosome_1	20175617	20265772	1136	W	scaffold172	1	90156	+
Pseudochromosome_1	20265773	20267257	1137	W	scaffold1621	1	1485	+
Pseudochromosome_1	20267258	20272525	1138	W	scaffold592	1	5268	+
Pseudochromosome_1	20272526	20315366	1139	W	scaffold422	1	42841	+
Pseudochromosome_1	20315367	20362001	1140	W	scaffold238	1	46635	+
Pseudochromosome_1	20362002	20362643	1141	W	scaffold3630	1	642	+
Pseudochromosome_1	20362644	20363392	1142	W	scaffold2869	1	749	+
Pseudochromosome_1	20363393	20363966	1143	W	scaffold4314	1	574	+
Pseudochromosome_1	20363967	20364706	1144	W	scaffold2916	1	740	+
Pseudochromosome_1	20364707	20365444	1145	W	scaffold2926	1	738	+
Pseudochromosome_1	20365445	20366093	1146	W	scaffold3549	1	649	+
Pseudochromosome_1	20366094	20366603	1147	W	scaffold4990	1	510	+
Pseudochromosome_1	20366604	20675096	1148	W	scaffold5262	1	308493	+
Pseudochromosome_1	20675097	20709290	1149	W	scaffold5304	1	34194	+
Pseudochromosome_1	20709291	20813902	1150	W	scaffold5305	1	104612	+
Pseudochromosome_1	20813903	20846073	1151	W	scaffold235	1	32171	+
Pseudochromosome_1	20846074	20847237	1152	W	scaffold1872	1	1164	+
Pseudochromosome_1	20847238	21065934	1153	W	scaffold5216	1	218697	+
Pseudochromosome_1	21065935	21067217	1154	W	scaffold1710	1	1283	+
Pseudochromosome_1	21067218	21067861	1155	W	scaffold3606	1	644	+
Pseudochromosome_1	21067862	21068608	1156	W	scaffold2881	1	747	+
Pseudochromosome_1	21068609	21069354	1157	W	scaffold2884	1	746	+
Pseudochromosome_1	21069355	21070524	1158	W	scaffold1855	1	1170	+
Pseudochromosome_1	21070525	21076362	1159	W	scaffold556	1	5838	+
Pseudochromosome_1	21076363	21077367	1160	W	scaffold2136	1	1005	+
Pseudochromosome_1	21077368	21079398	1161	W	scaffold1414	1	2031	+
Pseudochromosome_1	21079399	22162252	1162	W	scaffold72	1	1082854	+
Pseudochromosome_1	22162253	22163934	1163	W	scaffold1330	1	1682	+
Pseudochromosome_1	22163935	22167423	1164	W	scaffold782	1	3489	+
Pseudochromosome_1	22167424	22167991	1165	W	scaffold4370	1	568	+
Pseudochromosome_1	22167992	22168738	1166	W	scaffold2879	1	747	+
Pseudochromosome_1	22168739	22169856	1167	W	scaffold1942	1	1118	+
Pseudochromosome_1	22169857	22170581	1168	W	scaffold2999	1	725	+
Pseudochromosome_1	22170582	22489581	1169	W	scaffold127	1	319000	+
Pseudochromosome_1	22489582	22490186	1170	W	scaffold3997	1	605	+
Pseudochromosome_1	22490187	22492265	1171	W	scaffold1327	1	2079	+
Pseudochromosome_1	22492266	22569893	1172	W	scaffold163	1	77628	+
Pseudochromosome_1	22569894	22584187	1173	W	scaffold5320	1	14294	+
Pseudochromosome_1	22584188	22587589	1174	W	scaffold795	1	3402	+
Pseudochromosome_1	22587590	22590960	1175	W	scaffold5321	1	3371	+
Pseudochromosome_1	22590961	22591552	1176	W	scaffold4138	1	592	+
Pseudochromosome_1	22591553	23611250	1177	W	scaffold16	1	1019698	+
Pseudochromosome_1	23611251	23612071	1178	W	scaffold2564	1	821	+
Pseudochromosome_1	23612072	23612809	1179	W	scaffold2923	1	738	+
Pseudochromosome_1	23612810	23615827	1180	W	scaffold857	1	3018	+
Pseudochromosome_1	23615828	23618203	1181	W	scaffold1032	1	2376	+
Pseudochromosome_1	23618204	23902284	1182	W	scaffold139	1	284081	+
Pseudochromosome_1	23902285	23920091	1183	W	scaffold341	1	17807	+
Pseudochromosome_1	23920092	23922978	1184	W	scaffold885	1	2887	+
Pseudochromosome_1	23922979	23923738	1185	W	scaffold2807	1	760	+
Pseudochromosome_1	23923739	23924590	1186	W	scaffold2477	1	852	+
Pseudochromosome_1	23924591	23925442	1187	W	scaffold2476	1	852	+
Pseudochromosome_1	23925443	26470830	1188	W	scaffold13	1	2545388	+
Pseudochromosome_1	26470831	26471442	1189	W	scaffold3932	1	612	+
Pseudochromosome_1	26471443	26474707	1190	W	scaffold816	1	3265	+
Pseudochromosome_1	26474708	26476886	1191	W	scaffold1055	1	2179	+
Pseudochromosome_1	26476887	26477551	1192	W	scaffold3405	1	665	+
Pseudochromosome_1	26477552	26479031	1193	W	scaffold1492	1	1480	+
Pseudochromosome_1	26479032	26479774	1194	W	scaffold2899	1	743	+
Pseudochromosome_1	26479775	27556461	1195	W	scaffold29	1	1076687	+
Pseudochromosome_1	27556462	27558684	1196	W	scaffold1091	1	2223	+
Pseudochromosome_1	27558685	27559202	1197	W	scaffold4891	1	518	+
Pseudochromosome_1	27559203	27559745	1198	W	scaffold4615	1	543	+
Pseudochromosome_1	27559746	27560668	1199	W	scaffold2289	1	923	+
Pseudochromosome_1	27560669	27563324	1200	W	scaffold871	1	2656	+
Pseudochromosome_1	27563325	27564147	1201	W	scaffold2554	1	823	+
Pseudochromosome_1	27564148	27564873	1202	W	scaffold2992	1	726	+
Pseudochromosome_1	27564874	27566173	1203	W	scaffold1524	1	1300	+
Pseudochromosome_1	27566174	27566923	1204	W	scaffold2864	1	750	+
Pseudochromosome_1	27566924	27568233	1205	W	scaffold1679	1	1310	+
Pseudochromosome_1	27568234	27568835	1206	W	scaffold4031	1	602	+
Pseudochromosome_1	27568836	28872890	1207	W	scaffold33	1	1304055	+
Pseudochromosome_1	28872891	28873562	1208	W	scaffold3337	1	672	+
Pseudochromosome_1	28873563	28878742	1209	W	scaffold599	1	5180	+
Pseudochromosome_1	28878743	28879570	1210	W	scaffold2543	1	828	+
Pseudochromosome_1	28879571	29460701	1211	W	scaffold5222	1	581131	+
Pseudochromosome_1	29460702	29465523	1212	W	scaffold628	1	4822	+
Pseudochromosome_2	1	29315	1	W	scaffold5225	1	29315	+
Pseudochromosome_2	29316	29882	2	W	scaffold4381	1	567	+
Pseudochromosome_2	29883	30413	3	W	scaffold4744	1	531	+
Pseudochromosome_2	30414	31055	4	W	scaffold3629	1	642	+
Pseudochromosome_2	31056	31614	5	W	scaffold4453	1	559	+
Pseudochromosome_2	31615	32154	6	W	scaffold4646	1	540	+
Pseudochromosome_2	32155	32763	7	W	scaffold3962	1	609	+
Pseudochromosome_2	32764	33282	8	W	scaffold4880	1	519	+
Pseudochromosome_2	33283	35357	9	W	scaffold1128	1	2075	+
Pseudochromosome_2	35358	36384	10	W	scaffold2087	1	1027	+
Pseudochromosome_2	36385	38541	11	W	scaffold1106	1	2157	+
Pseudochromosome_2	38542	42459	12	W	scaffold722	1	3918	+
Pseudochromosome_2	42460	42970	13	W	scaffold4980	1	511	+
Pseudochromosome_2	42971	43535	14	W	scaffold4394	1	565	+
Pseudochromosome_2	43536	44207	15	W	scaffold3334	1	672	+
Pseudochromosome_2	44208	45372	16	W	scaffold1870	1	1165	+
Pseudochromosome_2	45373	46193	17	W	scaffold2561	1	821	+
Pseudochromosome_2	46194	47314	18	W	scaffold1935	1	1121	+
Pseudochromosome_2	47315	47879	19	W	scaffold4388	1	565	+
Pseudochromosome_2	47880	48499	20	W	scaffold3854	1	620	+
Pseudochromosome_2	48500	49482	21	W	scaffold2176	1	983	+
Pseudochromosome_2	49483	50083	22	W	scaffold4044	1	601	+
Pseudochromosome_2	50084	50867	23	W	scaffold2705	1	784	+
Pseudochromosome_2	50868	51421	24	W	scaffold4506	1	554	+
Pseudochromosome_2	51422	261097	25	W	scaffold121	1	209676	+
Pseudochromosome_2	261098	261867	26	W	scaffold2757	1	770	+
Pseudochromosome_2	261868	262609	27	W	scaffold2903	1	742	+
Pseudochromosome_2	262610	266594	28	W	scaffold713	1	3985	+
Pseudochromosome_2	266595	268425	29	W	scaffold1250	1	1831	+
Pseudochromosome_2	268426	270972	30	W	scaffold931	1	2547	+
Pseudochromosome_2	270973	271495	31	W	scaffold4836	1	523	+
Pseudochromosome_2	271496	272066	32	W	scaffold4341	1	571	+
Pseudochromosome_2	272067	283321	33	W	scaffold819	1	11255	+
Pseudochromosome_2	283322	285821	34	W	scaffold940	1	2500	+
Pseudochromosome_2	285822	287480	35	W	scaffold1345	1	1659	+
Pseudochromosome_2	287481	670275	36	W	scaffold92	1	382795	+
Pseudochromosome_2	670276	670785	37	W	scaffold4994	1	510	+
Pseudochromosome_2	670786	671507	38	W	scaffold3013	1	722	+
Pseudochromosome_2	671508	869390	39	W	scaffold5232	1	197883	+
Pseudochromosome_2	869391	870033	40	W	scaffold3615	1	643	+
Pseudochromosome_2	870034	872128	41	W	scaffold1534	1	2095	+
Pseudochromosome_2	872129	874220	42	W	scaffold1126	1	2092	+
Pseudochromosome_2	874221	875340	43	W	scaffold1939	1	1120	+
Pseudochromosome_2	875341	878168	44	W	scaffold892	1	2828	+
Pseudochromosome_2	878169	1017030	45	W	scaffold133	1	138862	+
Pseudochromosome_2	1017031	1074265	46	W	scaffold188	1	57235	+
Pseudochromosome_2	1074266	1077509	47	W	scaffold822	1	3244	+
Pseudochromosome_2	1077510	1080922	48	W	scaffold794	1	3413	+
Pseudochromosome_2	1080923	1116900	49	W	scaffold220	1	35978	+
Pseudochromosome_2	1116901	1117497	50	W	scaffold4081	1	597	+
Pseudochromosome_2	1117498	1118453	51	W	scaffold2223	1	956	+
Pseudochromosome_2	1118454	1119145	52	W	scaffold3198	1	692	+
Pseudochromosome_2	1119146	1233671	53	W	scaffold222	1	114526	+
Pseudochromosome_2	1233672	1258027	54	W	scaffold5245	1	24356	+
Pseudochromosome_2	1258028	1258573	55	W	scaffold4586	1	546	+
Pseudochromosome_2	1258574	1330766	56	W	scaffold5215	1	72193	+
Pseudochromosome_2	1330767	1333098	57	W	scaffold1049	1	2332	+
Pseudochromosome_2	1333099	1334531	58	W	scaffold1539	1	1433	+
Pseudochromosome_2	1334532	1335384	59	W	scaffold2470	1	853	+
Pseudochromosome_2	1335385	1336255	60	W	scaffold2422	1	871	+
Pseudochromosome_2	1336256	1336995	61	W	scaffold2911	1	740	+
Pseudochromosome_2	1336996	1574767	62	W	scaffold185	1	237772	+
Pseudochromosome_2	1574768	1575794	63	W	scaffold2086	1	1027	+
Pseudochromosome_2	1575795	1576720	64	W	scaffold2283	1	926	+
Pseudochromosome_2	1576721	1577220	65	W	scaffold5114	1	500	+
Pseudochromosome_2	1577221	1577834	66	W	scaffold3915	1	614	+
Pseudochromosome_2	1577835	1578402	67	W	scaffold4366	1	568	+
Pseudochromosome_2	1578403	1579257	68	W	scaffold2463	1	855	+
Pseudochromosome_2	1579258	1579847	69	W	scaffold4151	1	590	+
Pseudochromosome_2	1579848	1826091	70	W	scaffold104	1	246244	+
Pseudochromosome_2	1826092	1827067	71	W	scaffold2186	1	976	+
Pseudochromosome_2	1827068	1827587	72	W	scaffold4862	1	520	+
Pseudochromosome_2	1827588	1828195	73	W	scaffold3971	1	608	+
Pseudochromosome_2	1828196	1828775	74	W	scaffold4252	1	580	+
Pseudochromosome_2	1828776	1829537	75	W	scaffold2794	1	762	+
Pseudochromosome_2	1829538	1866682	76	W	scaffold232	1	37145	+
Pseudochromosome_2	1866683	1867418	77	W	scaffold2932	1	736	+
Pseudochromosome_2	1867419	1868428	78	W	scaffold2120	1	1010	+
Pseudochromosome_2	1868429	1922121	79	W	scaffold176	1	53693	+
Pseudochromosome_2	1922122	1954765	80	W	scaffold298	1	32644	+
Pseudochromosome_2	1954766	1957412	81	W	scaffold939	1	2647	+
Pseudochromosome_2	1957413	1958507	82	W	scaffold1972	1	1095	+
Pseudochromosome_2	1958508	1961058	83	W	scaffold967	1	2551	+
Pseudochromosome_2	1961059	2003488	84	W	scaffold190	1	42430	+
Pseudochromosome_2	2003489	2053601	85	W	scaffold351	1	50113	+
Pseudochromosome_2	2053602	2140561	86	W	scaffold196	1	86960	+
Pseudochromosome_2	2140562	2141320	87	W	scaffold2812	1	759	+
Pseudochromosome_2	2141321	2141923	88	W	scaffold4018	1	603	+
Pseudochromosome_2	2141924	2142574	89	W	scaffold3526	1	651	+
Pseudochromosome_2	2142575	2143973	90	W	scaffold1579	1	1399	+
Pseudochromosome_2	2143974	2144507	91	W	scaffold4696	1	534	+
Pseudochromosome_2	2144508	2155029	92	W	scaffold686	1	10522	+
Pseudochromosome_2	2155030	2156449	93	W	scaffold1554	1	1420	+
Pseudochromosome_2	2156450	2345982	94	W	scaffold137	1	189533	+
Pseudochromosome_2	2345983	2346929	95	W	scaffold2243	1	947	+
Pseudochromosome_2	2346930	2347456	96	W	scaffold4783	1	527	+
Pseudochromosome_2	2347457	2348307	97	W	scaffold2479	1	851	+
Pseudochromosome_2	2348308	2349710	98	W	scaffold1622	1	1403	+
Pseudochromosome_2	2349711	2353334	99	W	scaffold783	1	3624	+
Pseudochromosome_2	2353335	2355298	100	W	scaffold1121	1	1964	+
Pseudochromosome_2	2355299	2356210	101	W	scaffold2318	1	912	+
Pseudochromosome_2	2356211	2358997	102	W	scaffold901	1	2787	+
Pseudochromosome_2	2358998	2359954	103	W	scaffold2222	1	957	+
Pseudochromosome_2	2359955	2361001	104	W	scaffold2049	1	1047	+
Pseudochromosome_2	2361002	2469957	105	W	scaffold254	1	108956	+
Pseudochromosome_2	2469958	2470466	106	W	scaffold5009	1	509	+
Pseudochromosome_2	2470467	2470979	107	W	scaffold4954	1	513	+
Pseudochromosome_2	2470980	2472205	108	W	scaffold1780	1	1226	+
Pseudochromosome_2	2472206	2477796	109	W	scaffold565	1	5591	+
Pseudochromosome_2	2477797	2479388	110	W	scaffold1392	1	1592	+
Pseudochromosome_2	2479389	2480078	111	W	scaffold3205	1	690	+
Pseudochromosome_2	2480079	2480695	112	W	scaffold3882	1	617	+
Pseudochromosome_2	2480696	2481211	113	W	scaffold4920	1	516	+
Pseudochromosome_2	2481212	2481881	114	W	scaffold3356	1	670	+
Pseudochromosome_2	2481882	2482540	115	W	scaffold3448	1	659	+
Pseudochromosome_2	2482541	2483127	116	W	scaffold4186	1	587	+
Pseudochromosome_2	2483128	2557328	117	W	scaffold362	1	74201	+
Pseudochromosome_2	2557329	2558006	118	W	scaffold3295	1	678	+
Pseudochromosome_2	2558007	2560818	119	W	scaffold934	1	2812	+
Pseudochromosome_2	2560819	2562454	120	W	scaffold1362	1	1636	+
Pseudochromosome_2	2562455	2566386	121	W	scaffold742	1	3932	+
Pseudochromosome_2	2566387	2595289	122	W	scaffold476	1	28903	+
Pseudochromosome_2	2595290	2596244	123	W	scaffold2227	1	955	+
Pseudochromosome_2	2596245	2596865	124	W	scaffold3836	1	621	+
Pseudochromosome_2	2596866	2597786	125	W	scaffold2296	1	921	+
Pseudochromosome_2	2597787	2598834	126	W	scaffold2048	1	1048	+
Pseudochromosome_2	2598835	2600015	127	W	scaffold1840	1	1181	+
Pseudochromosome_2	2600016	2602776	128	W	scaffold909	1	2761	+
Pseudochromosome_2	2602777	2603942	129	W	scaffold1869	1	1166	+
Pseudochromosome_2	2603943	2604870	130	W	scaffold2279	1	928	+
Pseudochromosome_2	2604871	2642032	131	W	scaffold224	1	37162	+
Pseudochromosome_2	2642033	2642804	132	W	scaffold2749	1	772	+
Pseudochromosome_2	2642805	2643479	133	W	scaffold3314	1	675	+
Pseudochromosome_2	2643480	2644356	134	W	scaffold2415	1	877	+
Pseudochromosome_2	2644357	2645604	135	W	scaffold1889	1	1248	+
Pseudochromosome_2	2645605	2646135	136	W	scaffold4740	1	531	+
Pseudochromosome_2	2646136	2646668	137	W	scaffold4710	1	533	+
Pseudochromosome_2	2646669	2647448	138	W	scaffold2717	1	780	+
Pseudochromosome_2	2647449	2647964	139	W	scaffold4907	1	516	+
Pseudochromosome_2	2647965	2703625	140	W	scaffold207	1	55661	+
Pseudochromosome_2	2703626	2715986	141	W	scaffold406	1	12361	+
Pseudochromosome_2	2715987	2716939	142	W	scaffold2234	1	953	+
Pseudochromosome_2	2716940	2717727	143	W	scaffold2687	1	788	+
Pseudochromosome_2	2717728	2720659	144	W	scaffold874	1	2932	+
Pseudochromosome_2	2720660	2721654	145	W	scaffold2160	1	995	+
Pseudochromosome_2	2721655	2722648	146	W	scaffold2163	1	994	+
Pseudochromosome_2	2722649	2723282	147	W	scaffold3725	1	634	+
Pseudochromosome_2	2723283	2723960	148	W	scaffold3294	1	678	+
Pseudochromosome_2	2723961	2724470	149	W	scaffold4991	1	510	+
Pseudochromosome_2	2724471	2726117	150	W	scaffold1634	1	1647	+
Pseudochromosome_2	2726118	2726816	151	W	scaffold3148	1	699	+
Pseudochromosome_2	2726817	2727515	152	W	scaffold3152	1	699	+
Pseudochromosome_2	2727516	2728133	153	W	scaffold3875	1	618	+
Pseudochromosome_2	2728134	2728681	154	W	scaffold4562	1	548	+
Pseudochromosome_2	2728682	2729229	155	W	scaffold4563	1	548	+
Pseudochromosome_2	2729230	2729888	156	W	scaffold3449	1	659	+
Pseudochromosome_2	2729889	2730596	157	W	scaffold3100	1	708	+
Pseudochromosome_2	2730597	2731117	158	W	scaffold4860	1	521	+
Pseudochromosome_2	2731118	2731995	159	W	scaffold2412	1	878	+
Pseudochromosome_2	2731996	2733056	160	W	scaffold2027	1	1061	+
Pseudochromosome_2	2733057	2734453	161	W	scaffold1582	1	1397	+
Pseudochromosome_2	2734454	2734987	162	W	scaffold4704	1	534	+
Pseudochromosome_2	2734988	2735577	163	W	scaffold4152	1	590	+
Pseudochromosome_2	2735578	2736289	164	W	scaffold3080	1	712	+
Pseudochromosome_2	2736290	2741944	165	W	scaffold570	1	5655	+
Pseudochromosome_2	2741945	2742492	166	W	scaffold4553	1	548	+
Pseudochromosome_2	2742493	2743376	167	W	scaffold2393	1	884	+
Pseudochromosome_2	2743377	2745396	168	W	scaffold1156	1	2020	+
Pseudochromosome_2	2745397	2759108	169	W	scaffold645	1	13712	+
Pseudochromosome_2	2759109	2760848	170	W	scaffold1298	1	1740	+
Pseudochromosome_2	2760849	2762504	171	W	scaffold1348	1	1656	+
Pseudochromosome_2	2762505	2763338	172	W	scaffold2529	1	834	+
Pseudochromosome_2	2763339	2764732	173	W	scaffold1590	1	1394	+
Pseudochromosome_2	2764733	2765307	174	W	scaffold4301	1	575	+
Pseudochromosome_2	2765308	2766461	175	W	scaffold1886	1	1154	+
Pseudochromosome_2	2766462	2767476	176	W	scaffold2114	1	1015	+
Pseudochromosome_2	2767477	2778180	177	W	scaffold1073	1	10704	+
Pseudochromosome_2	2778181	2784772	178	W	scaffold527	1	6592	+
Pseudochromosome_2	2784773	2786911	179	W	scaffold1111	1	2139	+
Pseudochromosome_2	2786912	2790703	180	W	scaffold734	1	3792	+
Pseudochromosome_2	2790704	2791240	181	W	scaffold4675	1	537	+
Pseudochromosome_2	2791241	2791919	182	W	scaffold3285	1	679	+
Pseudochromosome_2	2791920	2841411	183	W	scaffold391	1	49492	+
Pseudochromosome_2	2841412	2842602	184	W	scaffold1826	1	1191	+
Pseudochromosome_2	2842603	2843475	185	W	scaffold2421	1	873	+
Pseudochromosome_2	2843476	2848887	186	W	scaffold584	1	5412	+
Pseudochromosome_2	2848888	2849472	187	W	scaffold4201	1	585	+
Pseudochromosome_2	2849473	2861421	188	W	scaffold559	1	11949	+
Pseudochromosome_2	2861422	2861973	189	W	scaffold4526	1	552	+
Pseudochromosome_2	2861974	2862662	190	W	scaffold3211	1	689	+
Pseudochromosome_2	2862663	2865777	191	W	scaffold842	1	3115	+
Pseudochromosome_2	2865778	2911450	192	W	scaffold296	1	45673	+
Pseudochromosome_2	2911451	2912241	193	W	scaffold2676	1	791	+
Pseudochromosome_2	2912242	2914305	194	W	scaffold1131	1	2064	+
Pseudochromosome_2	2914306	2915116	195	W	scaffold2606	1	811	+
Pseudochromosome_2	2915117	2921623	196	W	scaffold531	1	6507	+
Pseudochromosome_2	2921624	2994120	197	W	scaffold170	1	72497	+
Pseudochromosome_2	2994121	3103192	198	W	scaffold198	1	109072	+
Pseudochromosome_2	3103193	3103780	199	W	scaffold4170	1	588	+
Pseudochromosome_2	3103781	3105278	200	W	scaffold1470	1	1498	+
Pseudochromosome_2	3105279	3106870	201	W	scaffold1393	1	1592	+
Pseudochromosome_2	3106871	3146263	202	W	scaffold331	1	39393	+
Pseudochromosome_2	3146264	3146832	203	W	scaffold4362	1	569	+
Pseudochromosome_2	3146833	3147947	204	W	scaffold1947	1	1115	+
Pseudochromosome_2	3147948	3165100	205	W	scaffold392	1	17153	+
Pseudochromosome_2	3165101	3165626	206	W	scaffold4792	1	526	+
Pseudochromosome_2	3165627	3166151	207	W	scaffold4808	1	525	+
Pseudochromosome_2	3166152	3167473	208	W	scaffold1662	1	1322	+
Pseudochromosome_2	3167474	3222690	209	W	scaffold382	1	55217	+
Pseudochromosome_2	3222691	3231584	210	W	scaffold5296	1	8894	+
Pseudochromosome_2	3231585	3355337	211	W	scaffold134	1	123753	+
Pseudochromosome_2	3355338	3356147	212	W	scaffold2609	1	810	+
Pseudochromosome_2	3356148	3373892	213	W	scaffold347	1	17745	+
Pseudochromosome_2	3373893	3426499	214	W	scaffold246	1	52607	+
Pseudochromosome_2	3426500	3427543	215	W	scaffold2056	1	1044	+
Pseudochromosome_2	3427544	3428143	216	W	scaffold4051	1	600	+
Pseudochromosome_2	3428144	3429521	217	W	scaffold1603	1	1378	+
Pseudochromosome_2	3429522	3430741	218	W	scaffold1786	1	1220	+
Pseudochromosome_2	3430742	3443354	219	W	scaffold655	1	12613	+
Pseudochromosome_2	3443355	3448580	220	W	scaffold595	1	5226	+
Pseudochromosome_2	3448581	3449259	221	W	scaffold3290	1	679	+
Pseudochromosome_2	3449260	3453086	222	W	scaffold733	1	3827	+
Pseudochromosome_2	3453087	3479987	223	W	scaffold657	1	26901	+
Pseudochromosome_2	3479988	3480622	224	W	scaffold3715	1	635	+
Pseudochromosome_2	3480623	3481274	225	W	scaffold3518	1	652	+
Pseudochromosome_2	3481275	3482578	226	W	scaffold1688	1	1304	+
Pseudochromosome_2	3482579	3483173	227	W	scaffold4101	1	595	+
Pseudochromosome_2	3483174	3483818	228	W	scaffold3586	1	645	+
Pseudochromosome_2	3483819	3484633	229	W	scaffold2594	1	815	+
Pseudochromosome_2	3484634	3486872	230	W	scaffold1081	1	2239	+
Pseudochromosome_2	3486873	3487848	231	W	scaffold2187	1	976	+
Pseudochromosome_2	3487849	3488378	232	W	scaffold4750	1	530	+
Pseudochromosome_2	3488379	3490154	233	W	scaffold1280	1	1776	+
Pseudochromosome_2	3490155	3492154	234	W	scaffold1169	1	2000	+
Pseudochromosome_2	3492155	3493583	235	W	scaffold1543	1	1429	+
Pseudochromosome_2	3493584	3494994	236	W	scaffold1586	1	1411	+
Pseudochromosome_2	3494995	3496217	237	W	scaffold1783	1	1223	+
Pseudochromosome_2	3496218	3496819	238	W	scaffold4038	1	602	+
Pseudochromosome_2	3496820	3497714	239	W	scaffold2359	1	895	+
Pseudochromosome_2	3497715	3498604	240	W	scaffold2370	1	890	+
Pseudochromosome_2	3498605	3499281	241	W	scaffold3305	1	677	+
Pseudochromosome_2	3499282	3499873	242	W	scaffold4130	1	592	+
Pseudochromosome_2	3499874	3500397	243	W	scaffold4817	1	524	+
Pseudochromosome_2	3500398	3501032	244	W	scaffold3714	1	635	+
Pseudochromosome_2	3501033	3501550	245	W	scaffold4884	1	518	+
Pseudochromosome_2	3501551	3502817	246	W	scaffold1728	1	1267	+
Pseudochromosome_2	3502818	3503438	247	W	scaffold3837	1	621	+
Pseudochromosome_2	3503439	3503955	248	W	scaffold4895	1	517	+
Pseudochromosome_2	3503956	3504721	249	W	scaffold2776	1	766	+
Pseudochromosome_2	3504722	3505323	250	W	scaffold4030	1	602	+
Pseudochromosome_2	3505324	3506045	251	W	scaffold3010	1	722	+
Pseudochromosome_2	3506046	3506708	252	W	scaffold3423	1	663	+
Pseudochromosome_2	3506709	3507365	253	W	scaffold3468	1	657	+
Pseudochromosome_2	3507366	3508022	254	W	scaffold3470	1	657	+
Pseudochromosome_2	3508023	3509315	255	W	scaffold1698	1	1293	+
Pseudochromosome_2	3509316	3510888	256	W	scaffold1434	1	1573	+
Pseudochromosome_2	3510889	3511521	257	W	scaffold3729	1	633	+
Pseudochromosome_2	3511522	3512342	258	W	scaffold2565	1	821	+
Pseudochromosome_2	3512343	3512983	259	W	scaffold3637	1	641	+
Pseudochromosome_2	3512984	3514165	260	W	scaffold1836	1	1182	+
Pseudochromosome_2	3514166	3515046	261	W	scaffold2401	1	881	+
Pseudochromosome_2	3515047	3515770	262	W	scaffold3000	1	724	+
Pseudochromosome_2	3515771	3516348	263	W	scaffold4270	1	578	+
Pseudochromosome_2	3516349	3517322	264	W	scaffold2191	1	974	+
Pseudochromosome_2	3517323	3517857	265	W	scaffold4690	1	535	+
Pseudochromosome_2	3517858	3518658	266	W	scaffold2637	1	801	+
Pseudochromosome_2	3518659	3519479	267	W	scaffold2560	1	821	+
Pseudochromosome_2	3519480	3520239	268	W	scaffold2808	1	760	+
Pseudochromosome_2	3520240	3520818	269	W	scaffold4259	1	579	+
Pseudochromosome_2	3520819	3521498	270	W	scaffold3280	1	680	+
Pseudochromosome_2	3521499	3522309	271	W	scaffold2602	1	811	+
Pseudochromosome_2	3522310	3522896	272	W	scaffold4185	1	587	+
Pseudochromosome_2	3522897	3523517	273	W	scaffold3844	1	621	+
Pseudochromosome_2	3523518	3524156	274	W	scaffold3665	1	639	+
Pseudochromosome_2	3524157	3524828	275	W	scaffold3339	1	672	+
Pseudochromosome_2	3524829	3525613	276	W	scaffold2701	1	785	+
Pseudochromosome_2	3525614	3526201	277	W	scaffold4171	1	588	+
Pseudochromosome_2	3526202	3527161	278	W	scaffold2212	1	960	+
Pseudochromosome_2	3527162	3527824	279	W	scaffold3420	1	663	+
Pseudochromosome_2	3527825	3528331	280	W	scaffold5033	1	507	+
Pseudochromosome_2	3528332	3529244	281	W	scaffold2314	1	913	+
Pseudochromosome_2	3529245	3529953	282	W	scaffold3093	1	709	+
Pseudochromosome_2	3529954	3530830	283	W	scaffold2416	1	877	+
Pseudochromosome_2	3530831	3531765	284	W	scaffold2268	1	935	+
Pseudochromosome_2	3531766	3532630	285	W	scaffold2434	1	865	+
Pseudochromosome_2	3532631	3533715	286	W	scaffold2054	1	1085	+
Pseudochromosome_2	3533716	3534724	287	W	scaffold2125	1	1009	+
Pseudochromosome_2	3534725	3535683	288	W	scaffold2214	1	959	+
Pseudochromosome_2	3535684	3536240	289	W	scaffold4470	1	557	+
Pseudochromosome_2	3536241	3537005	290	W	scaffold2777	1	765	+
Pseudochromosome_2	3537006	3538977	291	W	scaffold1185	1	1972	+
Pseudochromosome_2	3538978	3539718	292	W	scaffold2909	1	741	+
Pseudochromosome_2	3539719	3542114	293	W	scaffold1090	1	2396	+
Pseudochromosome_2	3542115	3542717	294	W	scaffold4021	1	603	+
Pseudochromosome_2	3542718	3543592	295	W	scaffold2419	1	875	+
Pseudochromosome_2	3543593	3544654	296	W	scaffold2025	1	1062	+
Pseudochromosome_2	3544655	3545505	297	W	scaffold2481	1	851	+
Pseudochromosome_2	3545506	3546333	298	W	scaffold2544	1	828	+
Pseudochromosome_2	3546334	3546998	299	W	scaffold3409	1	665	+
Pseudochromosome_2	3546999	3547746	300	W	scaffold2871	1	748	+
Pseudochromosome_2	3547747	3548536	301	W	scaffold2683	1	790	+
Pseudochromosome_2	3548537	3549129	302	W	scaffold4128	1	593	+
Pseudochromosome_2	3549130	3549669	303	W	scaffold4644	1	540	+
Pseudochromosome_2	3549670	3550373	304	W	scaffold3128	1	704	+
Pseudochromosome_2	3550374	3550930	305	W	scaffold4473	1	557	+
Pseudochromosome_2	3550931	3551674	306	W	scaffold2894	1	744	+
Pseudochromosome_2	3551675	3552284	307	W	scaffold3949	1	610	+
Pseudochromosome_2	3552285	3552913	308	W	scaffold3773	1	629	+
Pseudochromosome_2	3552914	3553542	309	W	scaffold3768	1	629	+
Pseudochromosome_2	3553543	3554257	310	W	scaffold3058	1	715	+
Pseudochromosome_2	3554258	3554972	311	W	scaffold3059	1	715	+
Pseudochromosome_2	3554973	3555554	312	W	scaffold4241	1	582	+
Pseudochromosome_2	3555555	3556190	313	W	scaffold3699	1	636	+
Pseudochromosome_2	3556191	3556767	314	W	scaffold4282	1	577	+
Pseudochromosome_2	3556768	3557350	315	W	scaffold4224	1	583	+
Pseudochromosome_2	3557351	3557927	316	W	scaffold4281	1	577	+
Pseudochromosome_2	3557928	3565695	317	W	scaffold508	1	7768	+
Pseudochromosome_2	3565696	3566247	318	W	scaffold4529	1	552	+
Pseudochromosome_2	3566248	3567775	319	W	scaffold1463	1	1528	+
Pseudochromosome_2	3567776	3568535	320	W	scaffold2805	1	760	+
Pseudochromosome_2	3568536	3569464	321	W	scaffold2277	1	929	+
Pseudochromosome_2	3569465	3570714	322	W	scaffold1758	1	1250	+
Pseudochromosome_2	3570715	3574671	323	W	scaffold727	1	3957	+
Pseudochromosome_2	3574672	3575254	324	W	scaffold4221	1	583	+
Pseudochromosome_2	3575255	3576808	325	W	scaffold1423	1	1554	+
Pseudochromosome_2	3576809	3577454	326	W	scaffold3583	1	646	+
Pseudochromosome_2	3577455	3578025	327	W	scaffold4342	1	571	+
Pseudochromosome_2	3578026	3578627	328	W	scaffold4027	1	602	+
Pseudochromosome_2	3578628	3579172	329	W	scaffold4592	1	545	+
Pseudochromosome_2	3579173	3579689	330	W	scaffold4894	1	517	+
Pseudochromosome_2	3579690	3580194	331	W	scaffold5061	1	505	+
Pseudochromosome_2	3580195	3580736	332	W	scaffold4632	1	542	+
Pseudochromosome_2	3580737	3581318	333	W	scaffold4237	1	582	+
Pseudochromosome_2	3581319	3582000	334	W	scaffold3270	1	682	+
Pseudochromosome_2	3582001	3582624	335	W	scaffold3816	1	624	+
Pseudochromosome_2	3582625	3583327	336	W	scaffold3131	1	703	+
Pseudochromosome_2	3583328	3584231	337	W	scaffold2340	1	904	+
Pseudochromosome_2	3584232	3584863	338	W	scaffold3736	1	632	+
Pseudochromosome_2	3584864	3585797	339	W	scaffold2271	1	934	+
Pseudochromosome_2	3585798	3586857	340	W	scaffold2031	1	1060	+
Pseudochromosome_2	3586858	3587513	341	W	scaffold3478	1	656	+
Pseudochromosome_2	3587514	3588614	342	W	scaffold1960	1	1101	+
Pseudochromosome_2	3588615	3589132	343	W	scaffold4883	1	518	+
Pseudochromosome_2	3589133	3590292	344	W	scaffold1880	1	1160	+
Pseudochromosome_2	3590293	3590865	345	W	scaffold4327	1	573	+
Pseudochromosome_2	3590866	3593744	346	W	scaffold886	1	2879	+
Pseudochromosome_2	3593745	3594563	347	W	scaffold2572	1	819	+
Pseudochromosome_2	3594564	3595079	348	W	scaffold4911	1	516	+
Pseudochromosome_2	3595080	3595658	349	W	scaffold4263	1	579	+
Pseudochromosome_2	3595659	3596319	350	W	scaffold3435	1	661	+
Pseudochromosome_2	3596320	3596937	351	W	scaffold3876	1	618	+
Pseudochromosome_2	3596938	3597765	352	W	scaffold2545	1	828	+
Pseudochromosome_2	3597766	3598409	353	W	scaffold3598	1	644	+
Pseudochromosome_2	3598410	3599010	354	W	scaffold4045	1	601	+
Pseudochromosome_2	3599011	3599637	355	W	scaffold3788	1	627	+
Pseudochromosome_2	3599638	3600274	356	W	scaffold3685	1	637	+
Pseudochromosome_2	3600275	3600806	357	W	scaffold4727	1	532	+
Pseudochromosome_2	3600807	3601494	358	W	scaffold3219	1	688	+
Pseudochromosome_2	3601495	3602000	359	W	scaffold5043	1	506	+
Pseudochromosome_2	3602001	3602557	360	W	scaffold4474	1	557	+
Pseudochromosome_2	3602558	3603096	361	W	scaffold4653	1	539	+
Pseudochromosome_2	3603097	3603782	362	W	scaffold3254	1	686	+
Pseudochromosome_2	3603783	3604443	363	W	scaffold3434	1	661	+
Pseudochromosome_2	3604444	3605078	364	W	scaffold3713	1	635	+
Pseudochromosome_2	3605079	3605693	365	W	scaffold3910	1	615	+
Pseudochromosome_2	3605694	3606252	366	W	scaffold4461	1	559	+
Pseudochromosome_2	3606253	3606924	367	W	scaffold3343	1	672	+
Pseudochromosome_2	3606925	3607605	368	W	scaffold3273	1	681	+
Pseudochromosome_2	3607606	3608381	369	W	scaffold2733	1	776	+
Pseudochromosome_2	3608382	3609156	370	W	scaffold2739	1	775	+
Pseudochromosome_2	3609157	3609924	371	W	scaffold2768	1	768	+
Pseudochromosome_2	3609925	3610502	372	W	scaffold4272	1	578	+
Pseudochromosome_2	3610503	3611238	373	W	scaffold2933	1	736	+
Pseudochromosome_2	3611239	3611774	374	W	scaffold4680	1	536	+
Pseudochromosome_2	3611775	3612376	375	W	scaffold4036	1	602	+
Pseudochromosome_2	3612377	3612995	376	W	scaffold3867	1	619	+
Pseudochromosome_2	3612996	3613785	377	W	scaffold2679	1	790	+
Pseudochromosome_2	3613786	3614377	378	W	scaffold4134	1	592	+
Pseudochromosome_2	3614378	3614970	379	W	scaffold4120	1	593	+
Pseudochromosome_2	3614971	3615577	380	W	scaffold3977	1	607	+
Pseudochromosome_2	3615578	3616217	381	W	scaffold3648	1	640	+
Pseudochromosome_2	3616218	3616929	382	W	scaffold3071	1	712	+
Pseudochromosome_2	3616930	3617455	383	W	scaffold4790	1	526	+
Pseudochromosome_2	3617456	3617975	384	W	scaffold4865	1	520	+
Pseudochromosome_2	3617976	3618481	385	W	scaffold5044	1	506	+
Pseudochromosome_2	3618482	3619020	386	W	scaffold4656	1	539	+
Pseudochromosome_2	3619021	3619580	387	W	scaffold4442	1	560	+
Pseudochromosome_2	3619581	3620150	388	W	scaffold4350	1	570	+
Pseudochromosome_2	3620151	3620757	389	W	scaffold3979	1	607	+
Pseudochromosome_2	3620758	3621379	390	W	scaffold3826	1	622	+
Pseudochromosome_2	3621380	3622052	391	W	scaffold3327	1	673	+
Pseudochromosome_2	3622053	3622662	392	W	scaffold3951	1	610	+
Pseudochromosome_2	3622663	3623264	393	W	scaffold4034	1	602	+
Pseudochromosome_2	3623265	3623835	394	W	scaffold4346	1	571	+
Pseudochromosome_2	3623836	3624367	395	W	scaffold4725	1	532	+
Pseudochromosome_2	3624368	3624892	396	W	scaffold4811	1	525	+
Pseudochromosome_2	3624893	3625550	397	W	scaffold3461	1	658	+
Pseudochromosome_2	3625551	3626210	398	W	scaffold3440	1	660	+
Pseudochromosome_2	3626211	3626792	399	W	scaffold4239	1	582	+
Pseudochromosome_2	3626793	3627339	400	W	scaffold4571	1	547	+
Pseudochromosome_2	3627340	3627981	401	W	scaffold3623	1	642	+
Pseudochromosome_2	3627982	3628612	402	W	scaffold3756	1	631	+
Pseudochromosome_2	3628613	3629268	403	W	scaffold3475	1	656	+
Pseudochromosome_2	3629269	3629791	404	W	scaffold4837	1	523	+
Pseudochromosome_2	3629792	3630389	405	W	scaffold4069	1	598	+
Pseudochromosome_2	3630390	3630972	406	W	scaffold4225	1	583	+
Pseudochromosome_2	3630973	3631593	407	W	scaffold3845	1	621	+
Pseudochromosome_2	3631594	3632161	408	W	scaffold4371	1	568	+
Pseudochromosome_2	3632162	3632667	409	W	scaffold5050	1	506	+
Pseudochromosome_2	3632668	3633321	410	W	scaffold3491	1	654	+
Pseudochromosome_2	3633322	3634026	411	W	scaffold3121	1	705	+
Pseudochromosome_2	3634027	3634557	412	W	scaffold4735	1	531	+
Pseudochromosome_2	3634558	3635638	413	W	scaffold1991	1	1081	+
Pseudochromosome_2	3635639	3636191	414	W	scaffold4518	1	553	+
Pseudochromosome_2	3636192	3636729	415	W	scaffold4666	1	538	+
Pseudochromosome_2	3636730	3637515	416	W	scaffold2697	1	786	+
Pseudochromosome_2	3637516	3638164	417	W	scaffold3552	1	649	+
Pseudochromosome_2	3638165	3646036	418	W	scaffold490	1	7872	+
Pseudochromosome_2	3646037	3646949	419	W	scaffold2316	1	913	+
Pseudochromosome_2	3646950	3647550	420	W	scaffold4048	1	601	+
Pseudochromosome_2	3647551	3648050	421	W	scaffold5120	1	500	+
Pseudochromosome_2	3648051	3649005	422	W	scaffold2224	1	955	+
Pseudochromosome_2	3649006	3650167	423	W	scaffold1877	1	1162	+
Pseudochromosome_2	3650168	3651561	424	W	scaffold1588	1	1394	+
Pseudochromosome_2	3651562	3655166	425	W	scaffold765	1	3605	+
Pseudochromosome_2	3655167	3657193	426	W	scaffold1152	1	2027	+
Pseudochromosome_2	3657194	3657841	427	W	scaffold3561	1	648	+
Pseudochromosome_2	3657842	3662805	428	W	scaffold615	1	4964	+
Pseudochromosome_2	3662806	3667754	429	W	scaffold618	1	4949	+
Pseudochromosome_2	3667755	3668320	430	W	scaffold4386	1	566	+
Pseudochromosome_2	3668321	3669438	431	W	scaffold1941	1	1118	+
Pseudochromosome_2	3669439	3670134	432	W	scaffold3170	1	696	+
Pseudochromosome_2	3670135	3690423	433	W	scaffold529	1	20289	+
Pseudochromosome_2	3690424	3690947	434	W	scaffold4815	1	524	+
Pseudochromosome_2	3690948	3736008	435	W	scaffold343	1	45061	+
Pseudochromosome_2	3736009	3736740	436	W	scaffold2956	1	732	+
Pseudochromosome_2	3736741	3738010	437	W	scaffold1723	1	1270	+
Pseudochromosome_2	3738011	3739263	438	W	scaffold1745	1	1253	+
Pseudochromosome_2	3739264	3740814	439	W	scaffold1428	1	1551	+
Pseudochromosome_2	3740815	3741687	440	W	scaffold2420	1	873	+
Pseudochromosome_2	3741688	3742831	441	W	scaffold1897	1	1144	+
Pseudochromosome_2	3742832	3744354	442	W	scaffold1453	1	1523	+
Pseudochromosome_2	3744355	3744941	443	W	scaffold4181	1	587	+
Pseudochromosome_2	3744942	3745607	444	W	scaffold3392	1	666	+
Pseudochromosome_2	3745608	3747096	445	W	scaffold1482	1	1489	+
Pseudochromosome_2	3747097	3748202	446	W	scaffold1955	1	1106	+
Pseudochromosome_2	3748203	3749061	447	W	scaffold2450	1	859	+
Pseudochromosome_2	3749062	3749683	448	W	scaffold3829	1	622	+
Pseudochromosome_2	3749684	3750287	449	W	scaffold4007	1	604	+
Pseudochromosome_2	3750288	3750941	450	W	scaffold3494	1	654	+
Pseudochromosome_2	3750942	3751468	451	W	scaffold4787	1	527	+
Pseudochromosome_2	3751469	3752864	452	W	scaffold1584	1	1396	+
Pseudochromosome_2	3752865	3856492	453	W	scaffold231	1	103628	+
Pseudochromosome_2	3856493	3857450	454	W	scaffold2218	1	958	+
Pseudochromosome_2	3857451	3858390	455	W	scaffold2257	1	940	+
Pseudochromosome_2	3858391	3858998	456	W	scaffold3967	1	608	+
Pseudochromosome_2	3858999	3859511	457	W	scaffold4953	1	513	+
Pseudochromosome_2	3859512	3860165	458	W	scaffold3489	1	654	+
Pseudochromosome_2	3860166	3861375	459	W	scaffold1798	1	1210	+
Pseudochromosome_2	3861376	3863706	460	W	scaffold1051	1	2331	+
Pseudochromosome_2	3863707	3865675	461	W	scaffold1191	1	1969	+
Pseudochromosome_2	3865676	3866498	462	W	scaffold2556	1	823	+
Pseudochromosome_2	3866499	3867350	463	W	scaffold2475	1	852	+
Pseudochromosome_2	3867351	3868763	464	W	scaffold1567	1	1413	+
Pseudochromosome_2	3868764	3870206	465	W	scaffold1530	1	1443	+
Pseudochromosome_2	3870207	3871688	466	W	scaffold1370	1	1482	+
Pseudochromosome_2	3871689	3940344	467	W	scaffold307	1	68656	+
Pseudochromosome_2	3940345	3941353	468	W	scaffold2124	1	1009	+
Pseudochromosome_2	3941354	3942608	469	W	scaffold1743	1	1255	+
Pseudochromosome_2	3942609	3946079	470	W	scaffold786	1	3471	+
Pseudochromosome_2	3946080	3947242	471	W	scaffold1876	1	1163	+
Pseudochromosome_2	3947243	3950830	472	W	scaffold766	1	3588	+
Pseudochromosome_2	3950831	3951443	473	W	scaffold3923	1	613	+
Pseudochromosome_2	3951444	3952444	474	W	scaffold2146	1	1001	+
Pseudochromosome_2	3952445	3953332	475	W	scaffold2381	1	888	+
Pseudochromosome_2	3953333	3954682	476	W	scaffold1638	1	1350	+
Pseudochromosome_2	3954683	3955337	477	W	scaffold3488	1	655	+
Pseudochromosome_2	3955338	3955865	478	W	scaffold4772	1	528	+
Pseudochromosome_2	3955866	3956458	479	W	scaffold4126	1	593	+
Pseudochromosome_2	3956459	3957076	480	W	scaffold3873	1	618	+
Pseudochromosome_2	3957077	3957666	481	W	scaffold4150	1	590	+
Pseudochromosome_2	3957667	3958522	482	W	scaffold2459	1	856	+
Pseudochromosome_2	3958523	3959378	483	W	scaffold2461	1	856	+
Pseudochromosome_2	3959379	3960594	484	W	scaffold1790	1	1216	+
Pseudochromosome_2	3960595	3962691	485	W	scaffold1124	1	2097	+
Pseudochromosome_2	3962692	3965795	486	W	scaffold843	1	3104	+
Pseudochromosome_2	3965796	3966299	487	W	scaffold5074	1	504	+
Pseudochromosome_2	3966300	4010869	488	W	scaffold356	1	44570	+
Pseudochromosome_2	4010870	4011410	489	W	scaffold4635	1	541	+
Pseudochromosome_2	4011411	4013928	490	W	scaffold978	1	2518	+
Pseudochromosome_2	4013929	4035894	491	W	scaffold305	1	21966	+
Pseudochromosome_2	4035895	4036418	492	W	scaffold4823	1	524	+
Pseudochromosome_2	4036419	4037444	493	W	scaffold2089	1	1026	+
Pseudochromosome_2	4037445	4138058	494	W	scaffold189	1	100614	+
Pseudochromosome_2	4138059	4139297	495	W	scaffold1760	1	1239	+
Pseudochromosome_2	4139298	4139801	496	W	scaffold5075	1	504	+
Pseudochromosome_2	4139802	4142616	497	W	scaffold895	1	2815	+
Pseudochromosome_2	4142617	4157257	498	W	scaffold432	1	14641	+
Pseudochromosome_2	4157258	4158253	499	W	scaffold2155	1	996	+
Pseudochromosome_2	4158254	4171112	500	W	scaffold648	1	12859	+
Pseudochromosome_2	4171113	4173108	501	W	scaffold1170	1	1996	+
Pseudochromosome_2	4173109	4174677	502	W	scaffold1412	1	1569	+
Pseudochromosome_2	4174678	4175276	503	W	scaffold4058	1	599	+
Pseudochromosome_2	4175277	4175879	504	W	scaffold4015	1	603	+
Pseudochromosome_2	4175880	4176511	505	W	scaffold3743	1	632	+
Pseudochromosome_2	4176512	4177783	506	W	scaffold1721	1	1272	+
Pseudochromosome_2	4177784	4179777	507	W	scaffold1172	1	1994	+
Pseudochromosome_2	4179778	4180489	508	W	scaffold3077	1	712	+
Pseudochromosome_2	4180490	4233060	509	W	scaffold272	1	52571	+
Pseudochromosome_2	4233061	4334807	510	W	scaffold199	1	101747	+
Pseudochromosome_2	4334808	4335476	511	W	scaffold3367	1	669	+
Pseudochromosome_2	4335477	4338573	512	W	scaffold844	1	3097	+
Pseudochromosome_2	4338574	4339136	513	W	scaffold4409	1	563	+
Pseudochromosome_2	4339137	4339783	514	W	scaffold3573	1	647	+
Pseudochromosome_2	4339784	4340360	515	W	scaffold4278	1	577	+
Pseudochromosome_2	4340361	4340902	516	W	scaffold4631	1	542	+
Pseudochromosome_2	4340903	4384310	517	W	scaffold502	1	43408	+
Pseudochromosome_2	4384311	4386496	518	W	scaffold1097	1	2186	+
Pseudochromosome_2	4386497	4387027	519	W	scaffold4736	1	531	+
Pseudochromosome_2	4387028	4391186	520	W	scaffold695	1	4159	+
Pseudochromosome_2	4391187	4394078	521	W	scaffold852	1	2892	+
Pseudochromosome_2	4394079	4395214	522	W	scaffold1908	1	1136	+
Pseudochromosome_2	4395215	4395998	523	W	scaffold2706	1	784	+
Pseudochromosome_2	4395999	4396715	524	W	scaffold3045	1	717	+
Pseudochromosome_2	4396716	4397323	525	W	scaffold3965	1	608	+
Pseudochromosome_2	4397324	4397846	526	W	scaffold4832	1	523	+
Pseudochromosome_2	4397847	4449839	527	W	scaffold5210	1	51993	+
Pseudochromosome_2	4449840	4460641	528	W	scaffold433	1	10802	+
Pseudochromosome_2	4460642	4461394	529	W	scaffold2850	1	753	+
Pseudochromosome_2	4461395	4466028	530	W	scaffold647	1	4634	+
Pseudochromosome_2	4466029	4467408	531	W	scaffold1602	1	1380	+
Pseudochromosome_2	4467409	4468617	532	W	scaffold1799	1	1209	+
Pseudochromosome_2	4468618	4469740	533	W	scaffold1929	1	1123	+
Pseudochromosome_2	4469741	4471040	534	W	scaffold1692	1	1300	+
Pseudochromosome_2	4471041	4471591	535	W	scaffold4537	1	551	+
Pseudochromosome_2	4471592	4477971	536	W	scaffold536	1	6380	+
Pseudochromosome_2	4477972	4478889	537	W	scaffold2303	1	918	+
Pseudochromosome_2	4478890	4480097	538	W	scaffold1803	1	1208	+
Pseudochromosome_2	4480098	4481928	539	W	scaffold1249	1	1831	+
Pseudochromosome_2	4481929	4483196	540	W	scaffold1725	1	1268	+
Pseudochromosome_2	4483197	4491367	541	W	scaffold483	1	8171	+
Pseudochromosome_2	4491368	4493414	542	W	scaffold1139	1	2047	+
Pseudochromosome_2	4493415	4495205	543	W	scaffold1270	1	1791	+
Pseudochromosome_2	4495206	4496547	544	W	scaffold1643	1	1342	+
Pseudochromosome_2	4496548	4497793	545	W	scaffold1753	1	1246	+
Pseudochromosome_2	4497794	4501450	546	W	scaffold757	1	3657	+
Pseudochromosome_2	4501451	4521979	547	W	scaffold317	1	20529	+
Pseudochromosome_2	4521980	4527367	548	W	scaffold586	1	5388	+
Pseudochromosome_2	4527368	4528469	549	W	scaffold1957	1	1102	+
Pseudochromosome_2	4528470	4543921	550	W	scaffold485	1	15452	+
Pseudochromosome_2	4543922	4544436	551	W	scaffold4931	1	515	+
Pseudochromosome_2	4544437	4613083	552	W	scaffold144	1	68647	+
Pseudochromosome_2	4613084	4613787	553	W	scaffold3125	1	704	+
Pseudochromosome_2	4613788	4616570	554	W	scaffold902	1	2783	+
Pseudochromosome_2	4616571	4619200	555	W	scaffold946	1	2630	+
Pseudochromosome_2	4619201	4620988	556	W	scaffold1272	1	1788	+
Pseudochromosome_2	4620989	4621552	557	W	scaffold4399	1	564	+
Pseudochromosome_2	4621553	4622784	558	W	scaffold1770	1	1232	+
Pseudochromosome_2	4622785	4623450	559	W	scaffold3396	1	666	+
Pseudochromosome_2	4623451	4634452	560	W	scaffold427	1	11002	+
Pseudochromosome_2	4634453	4638539	561	W	scaffold702	1	4087	+
Pseudochromosome_2	4638540	4639087	562	W	scaffold4559	1	548	+
Pseudochromosome_2	4639088	4640868	563	W	scaffold1277	1	1781	+
Pseudochromosome_2	4640869	4650289	564	W	scaffold5455	1	9421	+
Pseudochromosome_2	4650290	4652901	565	W	scaffold952	1	2612	+
Pseudochromosome_2	4652902	4653430	566	W	scaffold4764	1	529	+
Pseudochromosome_2	4653431	4653952	567	W	scaffold4844	1	522	+
Pseudochromosome_2	4653953	4654482	568	W	scaffold4754	1	530	+
Pseudochromosome_2	4654483	4655037	569	W	scaffold4494	1	555	+
Pseudochromosome_2	4655038	4655655	570	W	scaffold3869	1	618	+
Pseudochromosome_2	4655656	4656457	571	W	scaffold2635	1	802	+
Pseudochromosome_2	4656458	4657084	572	W	scaffold3791	1	627	+
Pseudochromosome_2	4657085	4665846	573	W	scaffold468	1	8762	+
Pseudochromosome_2	4665847	4668300	574	W	scaffold1002	1	2454	+
Pseudochromosome_2	4668301	4670272	575	W	scaffold1186	1	1972	+
Pseudochromosome_2	4670273	4710327	576	W	scaffold404	1	40055	+
Pseudochromosome_2	4710328	4733478	577	W	scaffold353	1	23151	+
Pseudochromosome_2	4733479	4737172	578	W	scaffold752	1	3694	+
Pseudochromosome_2	4737173	4738533	579	W	scaffold1620	1	1361	+
Pseudochromosome_2	4738534	4739843	580	W	scaffold1678	1	1310	+
Pseudochromosome_2	4739844	4743376	581	W	scaffold777	1	3533	+
Pseudochromosome_2	4743377	4744028	582	W	scaffold3511	1	652	+
Pseudochromosome_2	4744029	4748317	583	W	scaffold684	1	4289	+
Pseudochromosome_2	4748318	4813205	584	W	scaffold371	1	64888	+
Pseudochromosome_2	4813206	4813867	585	W	scaffold3431	1	662	+
Pseudochromosome_2	4813868	4814715	586	W	scaffold2489	1	848	+
Pseudochromosome_2	4814716	4841718	587	W	scaffold267	1	27003	+
Pseudochromosome_2	4841719	4842296	588	W	scaffold4266	1	578	+
Pseudochromosome_2	4842297	4843302	589	W	scaffold2132	1	1006	+
Pseudochromosome_2	4843303	4844620	590	W	scaffold1666	1	1318	+
Pseudochromosome_2	4844621	4845633	591	W	scaffold2119	1	1013	+
Pseudochromosome_2	4845634	4846517	592	W	scaffold2392	1	884	+
Pseudochromosome_2	4846518	4848755	593	W	scaffold1082	1	2238	+
Pseudochromosome_2	4848756	4850264	594	W	scaffold1464	1	1509	+
Pseudochromosome_2	4850265	4852364	595	W	scaffold1122	1	2100	+
Pseudochromosome_2	4852365	4859051	596	W	scaffold521	1	6687	+
Pseudochromosome_2	4859052	4862327	597	W	scaffold815	1	3276	+
Pseudochromosome_2	4862328	4862963	598	W	scaffold3696	1	636	+
Pseudochromosome_2	4862964	4863793	599	W	scaffold2540	1	830	+
Pseudochromosome_2	4863794	4864853	600	W	scaffold2030	1	1060	+
Pseudochromosome_2	4864854	4865768	601	W	scaffold2310	1	915	+
Pseudochromosome_2	4865769	4866494	602	W	scaffold2988	1	726	+
Pseudochromosome_2	4866495	4867581	603	W	scaffold1980	1	1087	+
Pseudochromosome_2	4867582	4868108	604	W	scaffold4785	1	527	+
Pseudochromosome_2	4868109	4869168	605	W	scaffold2029	1	1060	+
Pseudochromosome_2	4869169	4870116	606	W	scaffold2239	1	948	+
Pseudochromosome_2	4870117	4871299	607	W	scaffold1833	1	1183	+
Pseudochromosome_2	4871300	4872545	608	W	scaffold1751	1	1246	+
Pseudochromosome_2	4872546	4873140	609	W	scaffold4111	1	595	+
Pseudochromosome_2	4873141	4936277	610	W	scaffold230	1	63137	+
Pseudochromosome_2	4936278	4936800	611	W	scaffold4839	1	523	+
Pseudochromosome_2	4936801	4941916	612	W	scaffold604	1	5116	+
Pseudochromosome_2	4941917	4945118	613	W	scaffold800	1	3202	+
Pseudochromosome_2	4945119	4945619	614	W	scaffold5106	1	501	+
Pseudochromosome_2	4945620	4946755	615	W	scaffold1907	1	1136	+
Pseudochromosome_2	4946756	4949486	616	W	scaffold913	1	2731	+
Pseudochromosome_2	4949487	4972607	617	W	scaffold424	1	23121	+
Pseudochromosome_2	4972608	4973634	618	W	scaffold2083	1	1027	+
Pseudochromosome_2	4973635	4974711	619	W	scaffold1998	1	1077	+
Pseudochromosome_2	4974712	4990259	620	W	scaffold369	1	15548	+
Pseudochromosome_2	4990260	4992230	621	W	scaffold1188	1	1971	+
Pseudochromosome_2	4992231	4993828	622	W	scaffold1388	1	1598	+
Pseudochromosome_2	4993829	4994612	623	W	scaffold2704	1	784	+
Pseudochromosome_2	4994613	4995298	624	W	scaffold3246	1	686	+
Pseudochromosome_2	4995299	5000472	625	W	scaffold590	1	5174	+
Pseudochromosome_2	5000473	5011143	626	W	scaffold598	1	10671	+
Pseudochromosome_2	5011144	5035077	627	W	scaffold561	1	23934	+
Pseudochromosome_2	5035078	5036455	628	W	scaffold1604	1	1378	+
Pseudochromosome_2	5036456	5037900	629	W	scaffold1528	1	1445	+
Pseudochromosome_2	5037901	5038552	630	W	scaffold3512	1	652	+
Pseudochromosome_2	5038553	5100792	631	W	scaffold226	1	62240	+
Pseudochromosome_2	5100793	5101739	632	W	scaffold2241	1	947	+
Pseudochromosome_2	5101740	5102378	633	W	scaffold3662	1	639	+
Pseudochromosome_2	5102379	5102998	634	W	scaffold3852	1	620	+
Pseudochromosome_2	5102999	5104726	635	W	scaffold1307	1	1728	+
Pseudochromosome_2	5104727	5123534	636	W	scaffold729	1	18808	+
Pseudochromosome_2	5123535	5124230	637	W	scaffold3176	1	696	+
Pseudochromosome_2	5124231	5125858	638	W	scaffold1371	1	1628	+
Pseudochromosome_2	5125859	5206830	639	W	scaffold314	1	80972	+
Pseudochromosome_2	5206831	5207488	640	W	scaffold3464	1	658	+
Pseudochromosome_2	5207489	5208004	641	W	scaffold4921	1	516	+
Pseudochromosome_2	5208005	5282748	642	W	scaffold265	1	74744	+
Pseudochromosome_2	5282749	5283249	643	W	scaffold5109	1	501	+
Pseudochromosome_2	5283250	5433321	644	W	scaffold90	1	150072	+
Pseudochromosome_2	5433322	5433990	645	W	scaffold3366	1	669	+
Pseudochromosome_2	5433991	5434778	646	W	scaffold2686	1	788	+
Pseudochromosome_2	5434779	5435589	647	W	scaffold2603	1	811	+
Pseudochromosome_2	5435590	5436135	648	W	scaffold4588	1	546	+
Pseudochromosome_2	5436136	5436733	649	W	scaffold4070	1	598	+
Pseudochromosome_2	5436734	5437651	650	W	scaffold2302	1	918	+
Pseudochromosome_2	5437652	5463316	651	W	scaffold411	1	25665	+
Pseudochromosome_2	5463317	5464445	652	W	scaffold1921	1	1129	+
Pseudochromosome_2	5464446	5465116	653	W	scaffold3348	1	671	+
Pseudochromosome_2	5465117	5466637	654	W	scaffold1457	1	1521	+
Pseudochromosome_2	5466638	5467188	655	W	scaffold4538	1	551	+
Pseudochromosome_2	5467189	5468154	656	W	scaffold2206	1	966	+
Pseudochromosome_2	5468155	5468806	657	W	scaffold3516	1	652	+
Pseudochromosome_2	5468807	5636927	658	W	scaffold294	1	168121	+
Pseudochromosome_2	5636928	5637537	659	W	scaffold3954	1	610	+
Pseudochromosome_2	5637538	5638129	660	W	scaffold4132	1	592	+
Pseudochromosome_2	5638130	5638827	661	W	scaffold3153	1	698	+
Pseudochromosome_2	5638828	5639604	662	W	scaffold2729	1	777	+
Pseudochromosome_2	5639605	5640634	663	W	scaffold2075	1	1030	+
Pseudochromosome_2	5640635	5756478	664	W	scaffold252	1	115844	+
Pseudochromosome_2	5756479	5757866	665	W	scaffold1596	1	1388	+
Pseudochromosome_2	5757867	5758450	666	W	scaffold4210	1	584	+
Pseudochromosome_2	5758451	5758959	667	W	scaffold5003	1	509	+
Pseudochromosome_2	5758960	5765060	668	W	scaffold551	1	6101	+
Pseudochromosome_2	5765061	5765625	669	W	scaffold4392	1	565	+
Pseudochromosome_2	5765626	5801349	670	W	scaffold295	1	35724	+
Pseudochromosome_2	5801350	5801907	671	W	scaffold4468	1	558	+
Pseudochromosome_2	5801908	5814496	672	W	scaffold421	1	12589	+
Pseudochromosome_2	5814497	5815232	673	W	scaffold2935	1	736	+
Pseudochromosome_2	5815233	5827925	674	W	scaffold5248	1	12693	+
Pseudochromosome_2	5827926	5828478	675	W	scaffold4509	1	553	+
Pseudochromosome_2	5828479	5969636	676	W	scaffold5444	1	141158	+
Pseudochromosome_2	5969637	5998778	677	W	scaffold367	1	29142	+
Pseudochromosome_2	5998779	5999329	678	W	scaffold4539	1	551	+
Pseudochromosome_2	5999330	6026710	679	W	scaffold5250	1	27381	+
Pseudochromosome_2	6026711	6027318	680	W	scaffold3968	1	608	+
Pseudochromosome_2	6027319	6028199	681	W	scaffold2403	1	881	+
Pseudochromosome_2	6028200	6068007	682	W	scaffold299	1	39808	+
Pseudochromosome_2	6068008	6068526	683	W	scaffold4877	1	519	+
Pseudochromosome_2	6068527	6069250	684	W	scaffold3003	1	724	+
Pseudochromosome_2	6069251	6104543	685	W	scaffold5264	1	35293	+
Pseudochromosome_2	6104544	6106264	686	W	scaffold1310	1	1721	+
Pseudochromosome_2	6106265	6107695	687	W	scaffold1540	1	1431	+
Pseudochromosome_2	6107696	6110323	688	W	scaffold947	1	2628	+
Pseudochromosome_2	6110324	6418130	689	W	scaffold147	1	307807	+
Pseudochromosome_2	6418131	6418785	690	W	scaffold3485	1	655	+
Pseudochromosome_2	6418786	6420358	691	W	scaffold1660	1	1573	+
Pseudochromosome_2	6420359	6420891	692	W	scaffold4716	1	533	+
Pseudochromosome_2	6420892	6421992	693	W	scaffold1958	1	1101	+
Pseudochromosome_2	6421993	6422709	694	W	scaffold3044	1	717	+
Pseudochromosome_2	6422710	6423325	695	W	scaffold3893	1	616	+
Pseudochromosome_2	6423326	6472578	696	W	scaffold415	1	49253	+
Pseudochromosome_2	6472579	6488520	697	W	scaffold5287	1	15942	+
Pseudochromosome_2	6488521	6489324	698	W	scaffold2629	1	804	+
Pseudochromosome_2	6489325	6491028	699	W	scaffold1768	1	1704	+
Pseudochromosome_2	6491029	6491600	700	W	scaffold4335	1	572	+
Pseudochromosome_2	6491601	6493673	701	W	scaffold1157	1	2073	+
Pseudochromosome_2	6493674	6494503	702	W	scaffold2539	1	830	+
Pseudochromosome_2	6494504	6536750	703	W	scaffold201	1	42247	+
Pseudochromosome_2	6536751	6537527	704	W	scaffold2728	1	777	+
Pseudochromosome_2	6537528	6538407	705	W	scaffold2405	1	880	+
Pseudochromosome_2	6538408	6543974	706	W	scaffold569	1	5567	+
Pseudochromosome_2	6543975	6679997	707	W	scaffold5214	1	136023	+
Pseudochromosome_2	6679998	6805611	708	W	scaffold5236	1	125614	+
Pseudochromosome_2	6805612	6806271	709	W	scaffold3442	1	660	+
Pseudochromosome_2	6806272	6814119	710	W	scaffold492	1	7848	+
Pseudochromosome_2	6814120	6815026	711	W	scaffold2332	1	907	+
Pseudochromosome_2	6815027	6815751	712	W	scaffold2995	1	725	+
Pseudochromosome_2	6815752	7814500	713	W	scaffold77	1	998749	+
Pseudochromosome_2	7814501	7815483	714	W	scaffold2174	1	983	+
Pseudochromosome_2	7815484	7818640	715	W	scaffold836	1	3157	+
Pseudochromosome_2	7818641	7819293	716	W	scaffold3504	1	653	+
Pseudochromosome_2	7819294	7821053	717	W	scaffold1444	1	1760	+
Pseudochromosome_2	7821054	8001601	718	W	scaffold5246	1	180548	+
Pseudochromosome_2	8001602	8017357	719	W	scaffold5247	1	15756	+
Pseudochromosome_2	8017358	8017938	720	W	scaffold4247	1	581	+
Pseudochromosome_2	8017939	8830129	721	W	scaffold49	1	812191	+
Pseudochromosome_2	8830130	8835206	722	W	scaffold607	1	5077	+
Pseudochromosome_2	8835207	8836375	723	W	scaffold1861	1	1169	+
Pseudochromosome_2	8836376	8839016	724	W	scaffold942	1	2641	+
Pseudochromosome_2	8839017	8840625	725	W	scaffold1486	1	1609	+
Pseudochromosome_2	8840626	8848215	726	W	scaffold500	1	7590	+
Pseudochromosome_2	8848216	8849730	727	W	scaffold1748	1	1515	+
Pseudochromosome_2	8849731	8850872	728	W	scaffold1899	1	1142	+
Pseudochromosome_2	8850873	8868809	729	W	scaffold608	1	17937	+
Pseudochromosome_2	8868810	8874234	730	W	scaffold5239	1	5425	+
Pseudochromosome_2	8874235	8876391	731	W	scaffold1105	1	2157	+
Pseudochromosome_2	8876392	8877100	732	W	scaffold3096	1	709	+
Pseudochromosome_2	8877101	8877715	733	W	scaffold3907	1	615	+
Pseudochromosome_2	8877716	8892289	734	W	scaffold573	1	14574	+
Pseudochromosome_2	8892290	8894353	735	W	scaffold1040	1	2064	+
Pseudochromosome_2	8894354	8895292	736	W	scaffold2258	1	939	+
Pseudochromosome_2	8895293	8896117	737	W	scaffold2548	1	825	+
Pseudochromosome_2	8896118	8896631	738	W	scaffold4941	1	514	+
Pseudochromosome_2	8896632	8897827	739	W	scaffold1820	1	1196	+
Pseudochromosome_2	8897828	8898576	740	W	scaffold2867	1	749	+
Pseudochromosome_2	8898577	8901106	741	W	scaffold974	1	2530	+
Pseudochromosome_2	8901107	9655500	742	W	scaffold89	1	754394	+
Pseudochromosome_2	9655501	9656178	743	W	scaffold3297	1	678	+
Pseudochromosome_2	9656179	9656814	744	W	scaffold3700	1	636	+
Pseudochromosome_2	9656815	9659879	745	W	scaffold827	1	3065	+
Pseudochromosome_2	9659880	9661424	746	W	scaffold1433	1	1545	+
Pseudochromosome_2	9661425	9783483	747	W	scaffold138	1	122059	+
Pseudochromosome_2	9783484	9784058	748	W	scaffold4302	1	575	+
Pseudochromosome_2	9784059	9794894	749	W	scaffold808	1	10836	+
Pseudochromosome_2	9794895	9796288	750	W	scaffold1589	1	1394	+
Pseudochromosome_2	9796289	10120582	751	W	scaffold91	1	324294	+
Pseudochromosome_2	10120583	10121179	752	W	scaffold4087	1	597	+
Pseudochromosome_2	10121180	10122306	753	W	scaffold1923	1	1127	+
Pseudochromosome_2	10122307	10124541	754	W	scaffold1084	1	2235	+
Pseudochromosome_2	10124542	10126472	755	W	scaffold1206	1	1931	+
Pseudochromosome_2	10126473	10127215	756	W	scaffold2897	1	743	+
Pseudochromosome_2	10127216	10128000	757	W	scaffold2702	1	785	+
Pseudochromosome_2	10128001	10129305	758	W	scaffold1684	1	1305	+
Pseudochromosome_2	10129306	10132082	759	W	scaffold904	1	2777	+
Pseudochromosome_2	10132083	10132690	760	W	scaffold3969	1	608	+
Pseudochromosome_2	10132691	10133224	761	W	scaffold4699	1	534	+
Pseudochromosome_2	10133225	12645527	762	W	scaffold45	1	2512303	+
Pseudochromosome_2	12645528	12646050	763	W	scaffold4835	1	523	+
Pseudochromosome_2	12646051	12646634	764	W	scaffold4212	1	584	+
Pseudochromosome_2	12646635	12647136	765	W	scaffold5092	1	502	+
Pseudochromosome_2	12647137	12647682	766	W	scaffold4577	1	546	+
Pseudochromosome_2	12647683	12648886	767	W	scaffold1813	1	1204	+
Pseudochromosome_2	12648887	12649860	768	W	scaffold2190	1	974	+
Pseudochromosome_2	12649861	12650642	769	W	scaffold2710	1	782	+
Pseudochromosome_2	12650643	12651757	770	W	scaffold1946	1	1115	+
Pseudochromosome_2	12651758	12655392	771	W	scaffold737	1	3635	+
Pseudochromosome_2	12655393	12657583	772	W	scaffold1095	1	2191	+
Pseudochromosome_2	12657584	13075585	773	W	scaffold116	1	418002	+
Pseudochromosome_2	13075586	13076883	774	W	scaffold1694	1	1298	+
Pseudochromosome_2	13076884	13077420	775	W	scaffold4670	1	537	+
Pseudochromosome_2	13077421	13079739	776	W	scaffold1053	1	2319	+
Pseudochromosome_2	13079740	13080246	777	W	scaffold5032	1	507	+
Pseudochromosome_2	13080247	13080899	778	W	scaffold3506	1	653	+
Pseudochromosome_2	13080900	13995868	779	W	scaffold50	1	914969	+
Pseudochromosome_2	13995869	13996383	780	W	scaffold4923	1	515	+
Pseudochromosome_2	13996384	14999615	781	W	scaffold30	1	1003232	+
Pseudochromosome_2	14999616	15001836	782	W	scaffold1094	1	2221	+
Pseudochromosome_2	15001837	15006220	783	W	scaffold672	1	4384	+
Pseudochromosome_2	15006221	15007950	784	W	scaffold1302	1	1730	+
Pseudochromosome_2	15007951	15008974	785	W	scaffold2092	1	1024	+
Pseudochromosome_2	15008975	16555970	786	W	scaffold11	1	1546996	+
Pseudochromosome_2	16555971	16556475	787	W	scaffold5060	1	505	+
Pseudochromosome_2	16556476	16556992	788	W	scaffold4898	1	517	+
[truncated: 3,197 more rows]
