# Supplementary material for: A De Novo Genome Sequence Assembly of the Arabidopsis thaliana Accession Niederzenz-1 Displays Presence/Absence Variation and Strong Synteny
Source: PLoS One. 2016 Oct 6;11(10):e0164321. doi: 10.1371/journal.pone.0164321 (PMC5053417; doi:10.1371/journal.pone.0164321)
Supplement: S2 File — The identified RBH pairs between Col-0 and Nd-1 are listed. (TXT) [file pone.0164321.s009.txt]

scaffold28.g27349.t1	AT5G55610
scaffold100.g17812.t1	AT4G02290
scaffold5230.g24067.t1	AT5G23830
scaffold5255.g1095.t1	AT1G12140
scaffold265.g8279.t1	AT2G13440
scaffold23.g21308.t1	AT4G32510
scaffold5237.g22937.t1	AT5G10745
scaffold5227.g27594.t1	AT5G57990
scaffold145.g1085.t1	AT1G12060
scaffold30.g10459.t1	AT2G35615
scaffold50.g10289.t1	AT2G33790
scaffold95.g14426.t1	AT3G27850
scaffold9.g13079.t1	AT3G14850
scaffold7.g17370.t1	AT3G61490
scaffold81.g19711.t1	AT4G16420
scaffold133.g7289.t1	AT2G03350
scaffold7.g17339.t1	AT3G61182
scaffold146.g15929.t1	AT3G46740
scaffold23.g21186.t1	AT4G31250
scaffold45.g9734.t1	AT2G28120
scaffold125.g25660.t1	AT5G38340
scaffold28.g27088.t1	AT5G52860
scaffold5280.g2219.t1	AT1G23810
scaffold183.g14605.t1	AT3G29260
scaffold5222.g7007.t1	AT1G80620
scaffold5415.g559.t1	AT1G06820
scaffold41.g14242.t1	AT3G26220
scaffold49.g8907.t1	AT2G19400
scaffold100.g17810.t1	AT4G02270
scaffold5424.g3145.t1	AT1G34355
scaffold5228.g27970.t1	AT5G62040
scaffold5228.g28123.t1	AT5G63670
scaffold75.g26206.t1	AT5G43940
scaffold73.g15713.t1	AT3G44880
scaffold47.g21544.t1	AT4G34920
scaffold62.g22022.t1	AT4G39960
scaffold15.g16926.t1	AT3G57020
scaffold21.g22316.t1	AT5G03795
scaffold6.g20894.t1	AT4G28340
scaffold100.g17867.t1	AT4G02810
scaffold72.g5115.t1	AT1G60930
scaffold28.g27019.t1	AT5G52120
scaffold5420.g2555.t1	AT1G28210
scaffold95.g14424.t1	AT3G27830
scaffold5.g11741.t1	AT3G01570
scaffold4.g12900.t1	AT3G13400
scaffold5420.g2557.t1	AT1G28230
scaffold4379.g20765.t1	AT4G27930
scaffold98.g19284.t1	AT4G12670
scaffold41.g14221.t1	AT3G26030
scaffold9.g13199.t1	AT3G16050
scaffold5237.g22935.t1	AT5G10720
scaffold5219.g12548.t1	AT3G10040
scaffold5.g11792.t1	AT3G02130
scaffold11.g10754.t1	AT2G38590
scaffold5418.g2932.t1	AT1G32170
scaffold9.g13108.t1	AT3G15160
scaffold36.g24197.t1	AT5G24990
scaffold161.g25571.t1	AT5G37740
scaffold63.g16300.t1	AT3G50510
scaffold54.g2644.t1	AT1G29355
scaffold45.g9969.t1	AT2G30630
scaffold252.g8366.t1	AT2G14160
scaffold28.g27200.t1	AT5G54000
scaffold123.g12242.t1	AT3G06470
scaffold13.g6006.t1	AT1G69900
scaffold97.g26008.t1	AT5G41950
scaffold7.g17353.t1	AT3G61320
scaffold4.g12902.t1	AT3G13420
scaffold5228.g27844.t1	AT5G60690
scaffold5415.g469.t1	AT1G05880
scaffold5216.g5013.t1	AT1G59800
scaffold3.g11373.t1	AT2G44880
scaffold116.g10004.t1	AT2G30960
scaffold13.g5768.t1	AT1G67470
scaffold22.g17000.t1	AT3G57790
scaffold129.g1890.t1	AT1G20440
scaffold97.g26020.t1	AT5G42070
scaffold186.g24104.t1	AT5G24140
scaffold60.g20712.t1	AT4G26560
scaffold77.g8710.t1	AT2G17310
scaffold5206.g16331.t1	AT3G50830
scaffold5219.g12495.t1	AT3G09470
scaffold103.g20004.t1	AT4G19390
scaffold47.g21568.t1	AT4G35160
scaffold94.g4389.t1	AT1G51810
scaffold3.g11289.t1	AT2G44030
scaffold307.g7959.t1	AT2G10608
scaffold2.g22698.t1	AT5G07860
scaffold13.g5748.t1	AT1G67270
scaffold11.g10584.t1	AT2G36840
scaffold5309.g2872.t1	AT1G31510
scaffold60.g20710.t1	AT4G26540
scaffold322.g25394.t1	AT5G35910
scaffold204.g24288.t1	AT5G26000
scaffold18.g26421.t1	AT5G45960
scaffold2.g22657.t1	AT5G07390
scaffold45.g9919.t1	AT2G30090
scaffold145.g1076.t1	AT1G11940
scaffold5255.g1215.t1	AT1G13460
scaffold180.g2179.t1	AT1G23300
scaffold81.g19743.t1	AT4G16660
scaffold13.g5704.t1	AT1G66770
scaffold81.g19807.t1	AT4G17440
scaffold5230.g23765.t1	AT5G19930
scaffold5255.g1527.t1	AT1G16690
scaffold3.g11106.t1	AT2G42170
scaffold5231.g2291.t1	AT1G24577
scaffold13.g5852.t1	AT1G68300
scaffold5237.g23031.t1	AT5G11740
scaffold11.g10830.t1	AT2G39415
scaffold3.g11371.t1	AT2G44860
scaffold16.g5571.t1	AT1G65420
scaffold48.g13520.t1	AT3G19150
scaffold155.g24308.t1	AT5G26210
scaffold54.g2674.t1	AT1G29670
scaffold5222.g6962.t1	AT1G80150
scaffold3.g11501.t1	AT2G46290
scaffold5255.g1619.t1	AT1G17610
scaffold5439.g3918.t1	AT3G43722
scaffold66.g24132.t1	AT5G24350
scaffold16.g5482.t1	AT1G64510
scaffold2.g22525.t1	AT5G06043
scaffold81.g19720.t1	AT4G16490
scaffold5309.g2870.t1	AT1G31490
scaffold89.g9198.t1	AT2G22310
scaffold50.g10111.t1	AT2G32000
scaffold5354.g4131.t1	AT1G49270
scaffold63.g16302.t1	AT3G50530
scaffold5221.g28412.t1	AT5G66450
scaffold13.g6004.t1	AT1G69880
scaffold41.g14154.t1	AT3G25460
scaffold45.g9675.t1	AT2G27500
scaffold123.g12240.t1	AT3G06455
scaffold5315.g20064.t1	AT4G19990
scaffold5.g11846.t1	AT3G02650
scaffold223.g24376.t1	AT5G26960
scaffold5315.g20066.t1	AT4G20010
scaffold28.g27318.t1	AT5G55270
scaffold5.g11844.t1	AT3G02640
scaffold33.g6612.t1	AT1G76460
scaffold30.g10383.t1	AT2G34810
scaffold27.g20986.t1	AT4G29270
scaffold130.g24452.t1	AT5G27720
scaffold5202.g2101.t1	AT1G22480
scaffold48.g13522.t1	AT3G19170
scaffold77.g8744.t1	AT2G17700
scaffold5230.g23854.t1	AT5G20900
scaffold18.g26423.t1	AT5G45970
scaffold2.g22794.t1	AT5G09210
scaffold59.g28449.t1	AT5G66790
scaffold4.g12625.t1	AT3G10730
scaffold238.g4882.t1	AT1G56650
scaffold5239.g9104.t1	AT2G21370
scaffold509.g3256.t1	AT1G35530
scaffold50.g10113.t1	AT2G32020
scaffold2.g22621.t1	AT5G07030
scaffold56.g26292.t1	AT5G44740
scaffold42.g14004.t1	AT3G23890
scaffold9.g13211.t1	AT3G16170
scaffold4.g12627.t1	AT3G10750
scaffold178.g20126.t1	AT4G20760
scaffold42.g13888.t1	AT3G22740
scaffold92.g7193.t1	AT2G02300
scaffold5202.g2102.t1	AT1G22490
scaffold22.g17034.t1	AT3G58200
scaffold145.g1084.t1	AT1G12050
scaffold22.g17002.t1	AT3G57830
scaffold16.g5480.t1	AT1G64490
scaffold5.g11758.t1	AT3G01770
scaffold55.g16578.t1	AT3G53320
scaffold4.g12747.t1	AT3G11945
scaffold5415.g468.t1	AT1G05870
scaffold50.g10291.t1	AT2G33796
scaffold126.g18180.t1	AT4G05260
scaffold5289.g3210.t1	AT1G35150
scaffold81.g19885.t1	AT4G18210
scaffold146.g15913.t1	AT3G46600
scaffold29.g6428.t1	AT1G74470
scaffold45.g9524.t1	AT2G26000
scaffold5.g11975.t1	AT3G03910
scaffold129.g1900.t1	AT1G20550
scaffold5206.g16333.t1	AT3G50850
scaffold5208.g19354.t1	AT4G13345
scaffold5202.g2103.t1	AT1G22500
scaffold27.g20984.t1	AT4G29250
scaffold5237.g23028.t1	AT5G11710
scaffold294.g8359.t1	AT2G14070
scaffold5231.g2278.t1	AT1G24420
scaffold276.g14510.t1	AT3G28560
scaffold39.g20206.t1	AT4G21500
scaffold97.g25980.t1	AT5G41680
scaffold16.g5433.t1	AT1G64040
scaffold130.g24450.t1	AT5G27700
scaffold81.g19910.t1	AT4G18400
scaffold418.g14461.t1	AT3G28170
scaffold139.g5659.t1	AT1G66320
scaffold5297.g13781.t1	AT3G21690
scaffold5297.g13741.t1	AT3G21290
scaffold5295.g856.t1	AT1G09840
scaffold3.g11092.t1	AT2G41990
scaffold57.g17468.t1	AT3G62530
scaffold16.g5431.t1	AT1G64030
scaffold47.g21637.t1	AT4G35850
scaffold7.g17380.t1	AT3G61590
scaffold48.g13436.t1	AT3G18330
scaffold5219.g12375.t1	AT3G07760
scaffold127.g5358.t1	AT1G63260
scaffold5297.g13769.t1	AT2G10975
scaffold5297.g13740.t1	AT3G21280
scaffold5228.g27801.t1	AT5G60170
scaffold129.g1902.t1	AT1G20570
scaffold56.g26250.t1	AT5G44320
scaffold225.g24652.t1	AT5G28820
scaffold81.g19828.t1	AT4G17640
scaffold5228.g27803.t1	AT5G60190
scaffold4.g12951.t1	AT3G13800
scaffold5237.g23166.t1	AT5G13520
scaffold145.g1074.t1	AT1G11925
scaffold5255.g1217.t1	AT1G13480
scaffold3.g11099.t1	AT2G42090
scaffold50.g10281.t1	AT2G33730
scaffold5208.g19364.t1	AT4G13450
scaffold55.g16503.t1	AT3G52600
scaffold48.g13535.t1	AT3G19290
scaffold5202.g2041.t1	AT1G21880
scaffold9.g13058.t1	AT3G14640
scaffold45.g9526.t1	AT2G26010
scaffold42.g13879.t1	AT3G22640
scaffold45.g9597.t1	AT2G26710
scaffold5422.g234.t1	AT1G03400
scaffold33.g6631.t1	AT1G76660
scaffold125.g25668.t1	AT5G38390
scaffold58.g15893.t1	AT3G46340
scaffold5.g11706.t1	AT3G01240
scaffold5227.g27583.t1	AT5G57870
scaffold316.g25464.t1	AT5G36880
scaffold5352.g2425.t1	AT1G26880
scaffold77.g8746.t1	AT2G17710
scaffold5237.g23176.t1	AT5G13630
scaffold100.g17798.t1	AT4G02170
scaffold13.g5919.t1	AT1G68980
scaffold39.g20281.t1	AT4G22165
scaffold13.g6165.t1	AT1G71710
scaffold86.g26088.t1	AT5G42760
scaffold75.g26168.t1	AT5G43520
scaffold45.g9677.t1	AT2G27510
scaffold62.g21977.t1	AT4G39540
scaffold7.g17382.t1	AT3G61610
scaffold55.g16738.t1	AT3G55010
scaffold5309.g2825.t1	AT1G31050
scaffold48.g13560.t1	AT3G19520
scaffold48.g13434.t1	AT3G18310
scaffold78.g20443.t1	AT4G23780
scaffold5202.g2043.t1	AT1G21900
scaffold40.g21717.t1	AT4G36770
scaffold50.g10283.t1	AT2G33740
scaffold23.g21341.t1	AT4G32840
scaffold73.g15803.t1	AT3G45780
scaffold5246.g8853.t1	AT2G18810
scaffold175.g14592.t1	AT3G29185
scaffold63.g16187.t1	AT3G49360
scaffold130.g24444.t1	AT5G27640
scaffold187.g24562.t1	AT5G28470
scaffold5295.g705.t1	AT1G08315
scaffold5415.g436.t1	AT1G05570
scaffold42.g14040.t1	AT3G24220
scaffold42.g13929.t1	AT3G23120
scaffold33.g6778.t1	AT1G78210
scaffold5440.g4535.t1	AT1G53230
scaffold44.g26997.t1	AT5G51890
scaffold5333.g4829.t1	AT1G56150
scaffold6.g20906.t1	AT4G28440
scaffold30.g10511.t1	AT2G36120
scaffold5237.g23164.t1	AT5G13500
scaffold11.g10799.t1	AT2G39090
scaffold116.g10050.t1	AT2G31400
scaffold119.g19055.t1	AT4G10350
scaffold5237.g23118.t1	AT5G13000
scaffold5243.g25812.t1	AT5G39865
scaffold5415.g413.t1	AT1G05320
scaffold5207.g16409.t1	AT3G51660
scaffold5.g11878.t1	AT3G02960
scaffold362.g7598.t1	AT2G06210
scaffold5227.g27488.t1	AT5G56930
scaffold63.g16308.t1	AT3G50610
scaffold92.g7213.t1	AT2G02515
scaffold5255.g1261.t1	AT1G13930
scaffold369.g8223.t1	AT2G12940
scaffold5228.g27774.t1	AT5G59900
scaffold55.g16654.t1	AT3G54120
scaffold76.g19412.t1	AT4G13880
scaffold5415.g411.t1	AT1G05300
scaffold5295.g707.t1	AT1G08340
scaffold5468.g2899.t1	AT1G31820
scaffold18.g26757.t1	AT5G49330
scaffold127.g5306.t1	AT1G62840
scaffold2.g22623.t1	AT5G07050
scaffold5422.g340.t1	AT1G04570
scaffold11.g10914.t1	AT2G40240
scaffold35.g22062.t1	AT5G01200
scaffold74.g19586.t1	AT4G15330
scaffold5235.g26820.t1	AT5G49950
scaffold76.g19471.t1	AT4G14365
scaffold50.g10115.t1	AT2G32040
scaffold13.g5978.t1	AT1G69620
scaffold13.g5935.t1	AT1G69170
scaffold5206.g16340.t1	AT3G50920
scaffold45.g9596.t1	AT2G26700
scaffold2.g22498.t1	AT5G05730
scaffold92.g7148.t1	AT2G01860
scaffold42.g14042.t1	AT3G24230
scaffold85.g13002.t1	AT3G14172
scaffold5255.g1554.t1	AT1G16950
scaffold5255.g1519.t1	AT1G16560
scaffold5230.g23605.t1	AT5G18220
scaffold92.g7187.t1	AT2G02220
scaffold126.g18177.t1	AT4G05230
scaffold117.g3011.t1	AT1G32990
scaffold5255.g1130.t1	AT1G12560
scaffold2.g22689.t1	AT5G07770
scaffold91.g9339.t1	AT2G24150
scaffold33.g6798.t1	AT1G78410
scaffold55.g16501.t1	AT3G52570
scaffold5333.g4803.t1	AT1G55915
scaffold5255.g1456.t1	AT1G15870
scaffold74.g19584.t1	AT4G15310
scaffold28.g27120.t1	AT5G53180
scaffold180.g2166.t1	AT1G23150
scaffold5388.g1872.t1	AT1G20260
scaffold97.g26025.t1	AT5G42120
scaffold5237.g23074.t1	AT5G12220
scaffold5202.g1994.t1	AT1G21400
scaffold100.g17865.t1	AT4G02790
scaffold36.g24220.t1	AT5G25210
scaffold5237.g23076.t1	AT5G12235
scaffold45.g9439.t1	AT2G25160
scaffold15.g16793.t1	AT3G55540
scaffold5255.g1675.t1	AT1G18210
scaffold130.g24429.t1	AT5G27510
scaffold49.g8929.t1	AT2G19630
scaffold5280.g2186.t1	AT1G23360
scaffold76.g19500.t1	AT4G14620
scaffold137.g7549.t1	AT2G05710
scaffold214.g19008.t1	AT4G09820
scaffold5227.g27420.t1	AT5G56220
scaffold5.g11790.t1	AT3G02120
scaffold5206.g16370.t1	AT3G51270
scaffold5.g11722.t1	AT3G01390
scaffold28.g27122.t1	AT5G53200
scaffold5222.g6955.t1	AT1G80090
scaffold146.g15923.t1	AT3G46670
scaffold117.g2994.t1	AT1G32770
scaffold28.g27072.t1	AT5G52660
scaffold19.g16095.t1	AT3G48425
scaffold222.g7333.t1	AT2G03880
scaffold5237.g22998.t1	AT5G11390
scaffold2.g22515.t1	AT5G05930
scaffold4.g12892.t1	AT3G13320
scaffold13.g5762.t1	AT1G67420
scaffold5220.g28247.t1	AT5G64870
scaffold5429.g1718.t1	AT1G18630
scaffold130.g24445.t1	AT5G27650
scaffold5422.g262.t1	AT1G03740
scaffold62.g21975.t1	AT4G39520
scaffold21.g22314.t1	AT5G03780
scaffold11.g10756.t1	AT2G38610
scaffold73.g15729.t1	AT3G45000
scaffold30.g10537.t1	AT2G36360
scaffold5289.g3242.t1	AT1G35410
scaffold40.g21758.t1	AT4G37190
scaffold72.g5187.t1	AT1G61660
scaffold63.g16185.t1	AT3G49340
scaffold55.g16639.t1	AT3G53970
scaffold42.g14000.t1	AT3G23840
scaffold214.g19024.t1	AT4G10030
scaffold23.g21328.t1	AT4G32700
scaffold5440.g4715.t1	AT1G55140
scaffold5205.g25897.t1	AT5G40710
scaffold3.g11283.t1	AT2G43970
scaffold5226.g17582.t1	AT4G00120
scaffold220.g7314.t1	AT2G03630
scaffold47.g21643.t1	AT4G35905
scaffold39.g20297.t1	AT4G22260
scaffold16.g5530.t1	AT1G65020
scaffold5230.g23539.t1	AT5G17540
scaffold11.g10600.t1	AT2G37030
scaffold50.g10301.t1	AT2G33855
scaffold2.g22547.t1	AT5G06270
scaffold45.g9739.t1	AT2G28170
scaffold95.g14419.t1	AT3G27785
scaffold13.g5889.t1	AT1G68680
scaffold290.g24676.t1	AT5G28960
scaffold11.g10920.t1	AT2G40300
scaffold5415.g589.t1	AT1G07150
scaffold30.g10322.t1	AT2G34140
scaffold59.g28488.t1	AT5G67190
scaffold11.g10668.t1	AT2G37710
scaffold5237.g22957.t1	AT5G10960
scaffold13.g5858.t1	AT1G68360
scaffold130.g24447.t1	AT5G27670
scaffold5422.g260.t1	AT1G03710
scaffold49.g8947.t1	AT2G19830
scaffold13.g5944.t1	AT1G69260
scaffold5255.g1263.t1	AT1G13950
scaffold94.g4317.t1	AT1G51110
scaffold341.g5699.t1	AT1G66730
scaffold13.g6161.t1	AT1G71692
scaffold62.g22038.t1	AT4G40100
scaffold5219.g12549.t1	AT3G10050
scaffold171.g24126.t1	AT5G24314
scaffold23.g21219.t1	AT4G31600
scaffold5221.g28356.t1	AT5G65870
scaffold48.g13421.t1	AT3G18210
scaffold49.g9052.t1	AT2G20880
scaffold5422.g313.t1	AT1G04300
scaffold45.g9758.t1	AT2G28350
scaffold40.g21723.t1	AT4G36830
scaffold5235.g26897.t1	AT5G50830
scaffold5421.g2568.t1	AT1G28327
scaffold5280.g2218.t1	AT1G23800
scaffold59.g28456.t1	AT5G66850
scaffold5352.g2478.t1	AT1G27440
scaffold5352.g2451.t1	AT1G27120
scaffold5.g12200.t1	AT3G06140
scaffold5352.g2545.t1	AT1G28160
scaffold49.g8906.t1	AT2G19390
scaffold5425.g3158.t1	AT1G34470
scaffold113.g19334.t1	AT4G13195
scaffold3.g11347.t1	AT2G44630
scaffold45.g9685.t1	AT2G27600
scaffold5221.g28331.t1	AT5G65630
scaffold85.g12990.t1	AT3G14070
scaffold5.g12202.t1	AT3G06150
scaffold11.g10731.t1	AT2G38360
scaffold116.g10038.t1	AT2G31290
scaffold5280.g2195.t1	AT1G23450
scaffold30.g10519.t1	AT2G36220
scaffold78.g20542.t1	AT4G24770
scaffold125.g25662.t1	AT5G38350
scaffold90.g8304.t1	AT2G13680
scaffold45.g9946.t1	AT2G30380
scaffold74.g19551.t1	AT4G15040
scaffold53.g200.t1	AT1G03080
scaffold5422.g311.t1	AT1G04270
scaffold11.g10710.t1	AT2G38130
scaffold71.g26351.t1	AT5G45370
scaffold74.g19553.t1	AT4G15053
scaffold5231.g2293.t1	AT1G24600
scaffold44.g26975.t1	AT5G51680
scaffold5209.g2146.t1	AT1G22980
scaffold53.g202.t1	AT1G03100
scaffold18.g26504.t1	AT5G46800
scaffold2498.g19063.t1	AT4G10457
scaffold203.g907.t1	AT1G10350
scaffold29.g6480.t1	AT1G75050
scaffold11.g10712.t1	AT2G38150
scaffold3.g11345.t1	AT2G44610
scaffold45.g9687.t1	AT2G27630
scaffold113.g19336.t1	AT4G13210
scaffold420.g25607.t1	AT5G37990
scaffold5228.g27884.t1	AT5G61120
scaffold5330.g4006.t1	AT1G48120
scaffold48.g13423.t1	AT3G18220
scaffold23.g21269.t1	AT4G32110
scaffold36.g24209.t1	AT5G25120
scaffold36.g24260.t1	AT5G25610
scaffold123.g12243.t1	AT3G06480
scaffold78.g20540.t1	AT4G24740
scaffold50.g10110.t1	AT2G31990
scaffold5315.g20059.t1	AT4G19960
scaffold94.g4432.t1	AT1G52280
scaffold123.g12241.t1	AT3G06460
scaffold63.g16173.t1	AT3G49220
scaffold129.g1898.t1	AT1G20530
scaffold40.g21839.t1	AT4G38070
scaffold13.g5754.t1	AT1G67330
scaffold5209.g2144.t1	AT1G22960
scaffold5280.g2201.t1	AT1G23510
scaffold22.g17076.t1	AT3G58650
scaffold5221.g28333.t1	AT5G65660
scaffold5388.g1829.t1	AT1G19800
scaffold41.g14260.t1	AT3G26390
scaffold19.g16080.t1	AT3G48250
scaffold45.g9877.t1	AT2G29670
scaffold4.g12582.t1	AT3G10350
scaffold5465.g2335.t1	AT1G25490
scaffold5415.g462.t1	AT1G05800
scaffold5382.g2727.t1	AT1G30210
scaffold5227.g27542.t1	AT5G57480
scaffold5415.g460.t1	AT1G05785
scaffold45.g9875.t1	AT2G29650
scaffold5303.g4257.t1	AT1G50620
scaffold5440.g4656.t1	AT1G54450
scaffold29.g6534.t1	AT1G75640
scaffold29.g6386.t1	AT1G74045
scaffold50.g10112.t1	AT2G32010
scaffold5315.g20029.t1	AT4G19660
scaffold92.g7140.t1	AT2G01790
scaffold77.g8705.t1	AT2G17270
scaffold29.g6482.t1	AT1G75080
scaffold100.g17789.t1	AT4G02070
scaffold5226.g17721.t1	AT4G01410
scaffold364.g25193.t1	AT5G34869
scaffold5237.g23292.t1	AT5G14920
scaffold28.g27170.t1	AT5G53710
scaffold5297.g13782.t1	AT3G21700
scaffold176.g7484.t1	AT2G05070
scaffold5235.g26801.t1	AT5G49760
scaffold5228.g27726.t1	AT5G59410
scaffold3.g11454.t1	AT2G45790
scaffold103.g19995.t1	AT4G19185
scaffold5235.g26895.t1	AT5G50810
scaffold40.g21721.t1	AT4G36810
scaffold3.g11035.t1	AT2G41430
scaffold5295.g677.t1	AT1G08000
scaffold28.g27024.t1	AT5G52170
scaffold3.g11358.t1	AT2G44740
scaffold5228.g28023.t1	AT5G62575
scaffold13.g6024.t1	AT1G70100
scaffold5255.g1568.t1	AT1G17120
scaffold22.g17074.t1	AT3G58630
scaffold13.g6227.t1	AT1G72370
scaffold94.g4358.t1	AT1G51520
scaffold94.g4315.t1	AT1G51090
scaffold91.g9369.t1	AT2G24430
scaffold92.g7142.t1	AT2G01810
scaffold48.g13523.t1	AT3G19180
scaffold3.g10990.t1	AT2G40940
scaffold13.g6225.t1	AT1G72350
scaffold54.g2679.t1	AT1G29740
scaffold99.g17957.t1	AT4G03620
scaffold36.g24252.t1	AT5G25530
scaffold16.g5428.t1	AT1G63990
scaffold81.g19798.t1	AT4G17330
scaffold5221.g28319.t1	AT5G65510
scaffold5221.g28354.t1	AT5G65850
scaffold5255.g1178.t1	AT1G13060
scaffold5415.g511.t1	AT1G06280
scaffold5230.g23642.t1	AT5G18650
scaffold28.g27216.t1	AT5G54165
scaffold5297.g13780.t1	AT3G21680
scaffold28.g27082.t1	AT5G52790
scaffold29.g6536.t1	AT1G75680
scaffold116.g9994.t1	AT2G30870
scaffold5303.g4255.t1	AT1G50600
scaffold5202.g2049.t1	AT1G21950
scaffold92.g7192.t1	AT2G02290
scaffold178.g20127.t1	AT4G20770
scaffold5237.g23315.t1	AT5G15160
scaffold22.g17035.t1	AT3G58210
scaffold5237.g22990.t1	AT5G11310
scaffold2.g22387.t1	AT5G04530
scaffold5440.g4729.t1	AT1G55270
scaffold92.g7190.t1	AT2G02250
scaffold4.g12948.t1	AT3G13784
scaffold139.g5694.t1	AT1G66670
scaffold135.g24605.t1	AT5G28610
scaffold5228.g27800.t1	AT5G60160
scaffold5237.g23317.t1	AT5G15180
scaffold5.g12004.t1	AT3G04210
scaffold76.g19531.t1	AT4G14870
scaffold72.g5086.t1	AT1G60590
scaffold29.g6374.t1	AT1G73940
scaffold103.g19997.t1	AT4G19200
scaffold3.g11037.t1	AT2G41445
scaffold5255.g1419.t1	AT1G15420
scaffold116.g9996.t1	AT2G30890
scaffold5255.g1647.t1	AT1G17910
scaffold40.g21819.t1	AT4G37880
scaffold2.g22648.t1	AT5G07310
scaffold222.g7320.t1	AT2G03720
scaffold50.g10280.t1	AT2G33720
scaffold5255.g1645.t1	AT1G17880
scaffold42.g13890.t1	AT3G22760
scaffold5295.g805.t1	AT1G09380
scaffold420.g25605.t1	AT5G37970
scaffold5295.g848.t1	AT1G09780
scaffold97.g26040.t1	AT5G42300
scaffold100.g17856.t1	AT4G02720
scaffold106.g20369.t1	AT4G22960
scaffold4.g12571.t1	AT3G10240
scaffold131.g18147.t1	AT4G04980
scaffold94.g4323.t1	AT1G51160
scaffold5255.g1389.t1	AT1G15165
scaffold75.g26240.t1	AT5G44280
scaffold210.g14612.t1	AT3G29300
scaffold103.g19964.t1	AT4G18920
scaffold61.g17227.t1	AT3G60250
scaffold5222.g6960.t1	AT1G80133
scaffold5227.g27525.t1	AT5G57280
scaffold204.g24286.t1	AT5G25980
scaffold85.g13029.t1	AT3G14390
scaffold61.g17225.t1	AT3G60240
scaffold5227.g27471.t1	AT5G56740
scaffold103.g19966.t1	AT4G18940
scaffold13.g5805.t1	AT1G67830
scaffold9.g13046.t1	AT3G14530
scaffold55.g16739.t1	AT3G55020
scaffold50.g10282.t1	AT2G33735
scaffold240.g3393.t1	AT1G36980
scaffold5230.g23489.t1	AT5G17030
scaffold5477.g3308.t1	AT1G36060
scaffold39.g20249.t1	AT4G21903
scaffold5228.g27802.t1	AT5G60180
scaffold211.g25445.t1	AT5G36290
scaffold5237.g23167.t1	AT5G13530
scaffold3.g11223.t1	AT2G43350
scaffold219.g14470.t1	AT3G28270
scaffold97.g26027.t1	AT5G42146
scaffold41.g14131.t1	AT3G25130
scaffold41.g14339.t1	AT3G27160
scaffold4.g12638.t1	AT3G10850
scaffold5235.g26791.t1	AT5G49650
scaffold72.g5141.t1	AT1G61160
scaffold9.g13094.t1	AT3G15010
scaffold5237.g23165.t1	AT5G13510
scaffold29.g6384.t1	AT1G74030
scaffold7.g17398.t1	AT3G61760
scaffold5255.g1594.t1	AT1G17345
scaffold5352.g2370.t1	AT1G26320
scaffold18.g26740.t1	AT5G49170
scaffold316.g25463.t1	AT5G36870
scaffold5297.g13700.t1	AT3G20930
scaffold125.g25669.t1	AT5G38396
scaffold316.g25465.t1	AT5G36890
scaffold109.g4048.t1	AT1G48520
scaffold93.g14101.t1	AT3G24790
scaffold5255.g1525.t1	AT1G16670
scaffold5305.g4974.t1	AT1G59453
scaffold5406.g3916.t1	AT1G47290
scaffold5295.g833.t1	AT1G09640
scaffold11.g10888.t1	AT2G39975
scaffold55.g16509.t1	AT3G52670
scaffold5232.g7258.t1	AT2G03020
scaffold5228.g28021.t1	AT5G62560
scaffold125.g25711.t1	AT5G38810
scaffold27.g21066.t1	AT4G30090
scaffold9.g13266.t1	AT3G16710
scaffold42.g14041.t1	AT3G24225
scaffold3.g11337.t1	AT2G44550
scaffold39.g20279.t1	AT4G22150
scaffold33.g6766.t1	AT1G78100
scaffold5237.g23308.t1	AT5G15090
scaffold5415.g609.t1	AT1G07360
scaffold117.g3008.t1	AT1G32960
scaffold5333.g4821.t1	AT1G56080
scaffold50.g10262.t1	AT2G33540
scaffold33.g6822.t1	AT1G78660
scaffold4.g12656.t1	AT3G11020
scaffold5232.g7234.t1	AT2G02770
scaffold63.g16309.t1	AT3G50620
scaffold54.g2694.t1	AT1G29900
scaffold5352.g2372.t1	AT1G26340
scaffold9.g13156.t1	AT3G15590
scaffold3.g11442.t1	AT2G45670
scaffold94.g4464.t1	AT1G52560
scaffold125.g25713.t1	AT5G38830
scaffold5.g11998.t1	AT3G04160
scaffold5231.g2263.t1	AT1G24260
scaffold47.g21628.t1	AT4G35770
scaffold7.g17406.t1	AT3G61840
scaffold11.g10701.t1	AT2G38040
scaffold5297.g13719.t1	AT3G21090
scaffold5.g11957.t1	AT3G03760
scaffold94.g4321.t1	AT1G51150
scaffold5333.g4823.t1	AT1G56090
scaffold5237.g23283.t1	AT5G14780
scaffold5382.g2753.t1	AT1G30475
scaffold30.g10408.t1	AT2G35050
scaffold97.g26016.t1	AT5G42020
scaffold49.g9073.t1	AT2G21090
scaffold45.g9849.t1	AT2G29400
scaffold45.g9804.t1	AT2G28830
scaffold180.g2164.t1	AT1G23140
scaffold5232.g7236.t1	AT2G02790
scaffold5237.g22837.t1	AT5G09660
scaffold18.g26554.t1	AT5G47290
scaffold56.g26277.t1	AT5G44590
scaffold255.g25623.t1	AT5G38040
scaffold5255.g1208.t1	AT1G13390
scaffold78.g20413.t1	AT4G23493
scaffold40.g21848.t1	AT4G38150
scaffold89.g9192.t1	AT2G22230
scaffold41.g14301.t1	AT3G26800
scaffold929.g18903.t1	AT4G08910
scaffold7.g17404.t1	AT3G61820
scaffold5280.g2212.t1	AT1G23740
scaffold311.g14672.t1	AT3G29760
scaffold161.g25492.t1	AT5G37020
scaffold50.g10260.t1	AT2G33510
scaffold33.g6820.t1	AT1G78640
scaffold123.g12305.t1	AT3G07100
scaffold41.g14320.t1	AT3G26980
scaffold74.g19600.t1	AT4G15440
scaffold103.g19925.t1	AT4G18550
scaffold76.g19418.t1	AT4G13950
scaffold41.g14322.t1	AT3G27000
scaffold255.g25621.t1	AT5G38030
scaffold5230.g23805.t1	AT5G20360
scaffold28.g27061.t1	AT5G52545
scaffold36.g24221.t1	AT5G25220
scaffold76.g19430.t1	AT4G14050
scaffold69.g16050.t1	AT3G48030
scaffold5210.g8089.t1	AT2G11620
scaffold86.g26092.t1	AT5G42790
scaffold161.g25490.t1	AT5G37000
scaffold21.g22149.t1	AT5G02120
scaffold311.g14670.t1	AT3G29750
scaffold5235.g26793.t1	AT5G49665
scaffold116.g10032.t1	AT2G31220
scaffold13.g5890.t1	AT1G68690
scaffold73.g15771.t1	AT3G45460
scaffold18.g26607.t1	AT5G47820
scaffold30.g10422.t1	AT2G35215
scaffold5219.g12541.t1	AT3G09960
scaffold157.g25323.t1	AT5G35520
scaffold164.g2601.t1	AT1G28670
scaffold45.g9795.t1	AT2G28710
scaffold5228.g27646.t1	AT5G58540
scaffold107.g20182.t1	AT4G21270
scaffold33.g6714.t1	AT1G77540
scaffold5209.g2128.t1	AT1G22790
scaffold129.g1944.t1	AT1G20925
scaffold100.g17804.t1	AT4G02220
scaffold23.g21343.t1	AT4G32860
scaffold162.g18965.t1	AT4G09430
scaffold193.g3820.t1	AT1G44575
scaffold5226.g17622.t1	AT4G00440
scaffold5221.g28368.t1	AT5G65980
scaffold5219.g12522.t1	AT3G09760
scaffold426.g27606.t1	AT5G58100
scaffold11.g10739.t1	AT2G38430
scaffold116.g10030.t1	AT2G31210
scaffold18.g26631.t1	AT5G48060
scaffold5458.g2972.t1	AT1G32550
scaffold27.g21064.t1	AT4G30064
scaffold5352.g2506.t1	AT1G27720
scaffold6.g20881.t1	AT4G28210
scaffold55.g16638.t1	AT3G53960
scaffold45.g9576.t1	AT2G26520
scaffold5202.g2025.t1	AT1G21710
scaffold5295.g831.t1	AT1G09625
scaffold5471.g3186.t1	AT1G34670
scaffold49.g9087.t1	AT2G21220
scaffold5388.g1843.t1	AT1G19950
scaffold53.g103.t1	AT1G02070
scaffold66.g24161.t1	AT5G24630
scaffold5465.g2356.t1	AT1G26200
scaffold28.g27199.t1	AT5G53990
scaffold49.g9085.t1	AT2G21200
scaffold5226.g17596.t1	AT4G00232
scaffold13.g5952.t1	AT1G69330
scaffold2.g22404.t1	AT5G04760
scaffold5220.g28244.t1	AT5G64840
scaffold188.g7296.t1	AT2G03410
scaffold45.g9629.t1	AT2G27040
scaffold3.g11503.t1	AT2G46310
scaffold5255.g1470.t1	AT1G16010
scaffold73.g15773.t1	AT3G45490
scaffold28.g27266.t1	AT5G54670
scaffold41.g14195.t1	AT3G25790
scaffold61.g17254.t1	AT3G60540
scaffold6.g20854.t1	AT4G27950
scaffold94.g4418.t1	AT1G52150
scaffold5208.g19356.t1	AT4G13360
scaffold5221.g28293.t1	AT5G65274
scaffold5222.g6901.t1	AT1G79500
scaffold23.g21276.t1	AT4G32180
scaffold11.g10660.t1	AT2G37630
scaffold5415.g539.t1	AT1G06580
scaffold5352.g2446.t1	AT1G27070
scaffold105.g19172.t1	AT4G11530
scaffold23.g21301.t1	AT4G32440
scaffold5465.g2354.t1	AT1G26180
scaffold13.g5716.t1	AT1G66880
scaffold5422.g325.t1	AT1G04430
scaffold5219.g12520.t1	AT3G09740
scaffold341.g5698.t1	AT1G66720
scaffold5228.g27680.t1	AT5G58900
scaffold60.g20704.t1	AT4G26470
scaffold63.g16326.t1	AT3G50790
scaffold105.g19157.t1	AT4G11380
scaffold5255.g1472.t1	AT1G16022
scaffold55.g16692.t1	AT3G54570
scaffold2.g22722.t1	AT5G08100
scaffold5444.g8417.t1	AT2G14540
scaffold18.g26509.t1	AT5G46850
scaffold18.g26415.t1	AT5G45900
scaffold3.g11488.t1	AT2G46150
scaffold5230.g23369.t1	AT5G15720
scaffold381.g18467.t1	AT4G06688
scaffold11.g10662.t1	AT2G37650
scaffold91.g9388.t1	AT2G24610
scaffold3.g11346.t1	AT2G44620
scaffold72.g5060.t1	AT1G60250
scaffold5440.g4640.t1	AT1G54270
scaffold113.g19335.t1	AT4G13200
scaffold223.g24373.t1	AT5G26930
scaffold5226.g17594.t1	AT4G00230
scaffold48.g13529.t1	AT3G19230
scaffold5226.g17702.t1	AT4G01200
scaffold5219.g12405.t1	AT3G08510
scaffold19.g16083.t1	AT3G48280
scaffold60.g20706.t1	AT4G26485
scaffold30.g10518.t1	AT2G36210
scaffold21.g22281.t1	AT5G03440
scaffold303.g17325.t1	AT3G61060
scaffold82.g11663.t1	AT2G47990
scaffold5226.g17700.t1	AT4G01170
scaffold19.g16081.t1	AT3G48260
scaffold5219.g12407.t1	AT3G08550
scaffold5228.g28013.t1	AT5G62480
scaffold36.g24251.t1	AT5G25520
scaffold40.g21729.t1	AT4G36890
scaffold121.g7072.t1	AT2G01140
scaffold3.g11056.t1	AT2G41670
scaffold5230.g23834.t1	AT5G20670
scaffold77.g8669.t1	AT2G16910
scaffold13.g5714.t1	AT1G66870
scaffold5352.g2444.t1	AT1G27050
scaffold5315.g20076.t1	AT4G20100
scaffold29.g6481.t1	AT1G75060
scaffold29.g6329.t1	AT1G73490
scaffold74.g19602.t1	AT4G15460
scaffold5352.g2438.t1	AT1G27000
scaffold5221.g28381.t1	AT5G66090
scaffold278.g14651.t1	AT3G29670
scaffold3.g11344.t1	AT2G44600
scaffold113.g19337.t1	AT4G13220
scaffold72.g5104.t1	AT1G60783
scaffold92.g7141.t1	AT2G01800
scaffold5231.g2283.t1	AT1G24490
scaffold45.g9533.t1	AT2G26080
scaffold13.g5892.t1	AT1G68720
scaffold29.g6483.t1	AT1G75090
scaffold49.g8961.t1	AT2G19990
scaffold64.g958.t1	AT1G10800
scaffold72.g5106.t1	AT1G60800
scaffold18.g26524.t1	AT5G46960
scaffold5219.g12543.t1	AT3G09980
scaffold5228.g28011.t1	AT5G62460
scaffold86.g26127.t1	AT5G43110
scaffold5255.g1170.t1	AT1G12970
scaffold77.g8816.t1	AT2G18450
scaffold100.g17847.t1	AT4G02650
scaffold5230.g23526.t1	AT5G17420
scaffold5230.g23426.t1	AT5G16340
scaffold5352.g2491.t1	AT1G27565
scaffold301.g25090.t1	AT5G33280
scaffold5336.g3276.t1	AT1G35720
scaffold5.g11923.t1	AT3G03450
scaffold5230.g23371.t1	AT5G15740
scaffold162.g18972.t1	AT4G09510
scaffold13.g5971.t1	AT1G69550
scaffold53.g28.t1	AT1G01305
scaffold3.g11054.t1	AT2G41650
scaffold5228.g28197.t1	AT5G64430
scaffold5230.g23710.t1	AT5G19350
scaffold5205.g25887.t1	AT5G40610
scaffold5205.g25907.t1	AT5G40810
scaffold5352.g2493.t1	AT1G27580
scaffold91.g9368.t1	AT2G24420
scaffold5440.g4737.t1	AT1G55350
scaffold92.g7143.t1	AT2G01820
scaffold129.g1912.t1	AT1G20670
scaffold21.g22164.t1	AT5G02280
scaffold78.g20419.t1	AT4G23540
scaffold40.g21670.t1	AT4G36210
scaffold5330.g3974.t1	AT1G47750
scaffold84.g3024.t1	AT1G33110
scaffold5230.g23927.t1	AT5G22355
scaffold36.g24253.t1	AT5G25540
scaffold29.g6535.t1	AT1G75660
scaffold36.g24249.t1	AT5G25500
scaffold5303.g4256.t1	AT1G50610
scaffold28.g27164.t1	AT5G53640
scaffold2.g22449.t1	AT5G05200
scaffold40.g21660.t1	AT4G36105
scaffold5230.g23871.t1	AT5G21090
scaffold5255.g1096.t1	AT1G12150
scaffold23.g21206.t1	AT4G31460
scaffold29.g6537.t1	AT1G75690
scaffold5.g11989.t1	AT3G04060
scaffold5303.g4254.t1	AT1G50590
scaffold60.g20693.t1	AT4G26380
scaffold28.g27328.t1	AT5G55410
scaffold11.g10639.t1	AT2G37420
scaffold33.g6577.t1	AT1G76110
scaffold22.g16986.t1	AT3G57660
scaffold89.g9199.t1	AT2G22320
scaffold5228.g28182.t1	AT5G64280
scaffold18.g26526.t1	AT5G47000
scaffold106.g20346.t1	AT4G22720
scaffold371.g8168.t1	AT2G12405
scaffold45.g9838.t1	AT2G29220
scaffold47.g21547.t1	AT4G34950
scaffold5440.g4539.t1	AT1G53270
scaffold5297.g13813.t1	AT3G22010
scaffold4.g12728.t1	AT3G11760
scaffold103.g19994.t1	AT4G19180
scaffold40.g21672.t1	AT4G36230
scaffold13.g6138.t1	AT1G71370
scaffold16.g5570.t1	AT1G65410
scaffold5352.g2516.t1	AT1G27880
scaffold67.g16445.t1	AT3G52040
scaffold5230.g23441.t1	AT5G16510
scaffold103.g19996.t1	AT4G19191
scaffold5440.g4642.t1	AT1G54290
scaffold5232.g7252.t1	AT2G02960
scaffold5228.g28188.t1	AT5G64340
scaffold5309.g2869.t1	AT1G31480
scaffold5237.g23097.t1	AT5G12440
scaffold366.g25227.t1	AT2G07200
scaffold9.g13247.t1	AT3G16520
scaffold5255.g1360.t1	AT1G14860
scaffold62.g21987.t1	AT4G39640
scaffold4.g12927.t1	AT3G13640
scaffold129.g1910.t1	AT1G20640
scaffold81.g19799.t1	AT4G17340
scaffold97.g25976.t1	AT5G41620
scaffold55.g16690.t1	AT3G54550
scaffold29.g6351.t1	AT1G73720
scaffold5440.g4582.t1	AT1G53660
scaffold5230.g23801.t1	AT5G20320
scaffold156.g15829.t1	AT3G46010
scaffold59.g28530.t1	AT5G67580
scaffold5255.g1362.t1	AT1G14880
scaffold62.g21985.t1	AT4G39620
scaffold41.g14331.t1	AT3G27080
scaffold97.g25974.t1	AT5G41600
scaffold161.g25523.t1	AT5G37280
scaffold103.g19965.t1	AT4G18930
scaffold45.g9421.t1	AT2G24980
scaffold5415.g495.t1	AT1G06137
scaffold5237.g22991.t1	AT5G11320
scaffold104.g7437.t1	AT2G04790
scaffold5415.g637.t1	AT1G07630
scaffold28.g27275.t1	AT5G54780
scaffold5262.g4931.t1	AT1G58110
scaffold139.g5695.t1	AT1G66680
scaffold125.g25661.t1	AT5G38344
scaffold5228.g27905.t1	AT5G61330
scaffold5237.g23342.t1	AT5G15440
scaffold5422.g226.t1	AT1G03330
scaffold55.g16535.t1	AT3G52940
scaffold18.g26729.t1	AT5G49030
scaffold9.g13245.t1	AT3G16500
scaffold5228.g28072.t1	AT5G63090
scaffold15.g16825.t1	AT3G55870
scaffold64.g941.t1	AT1G10620
scaffold3.g11175.t1	AT2G42820
scaffold16.g5468.t1	AT1G64370
scaffold5228.g27907.t1	AT5G61350
scaffold5228.g27654.t1	AT5G58620
scaffold27.g21034.t1	AT4G29790
scaffold5412.g1790.t1	AT1G19360
scaffold5221.g28291.t1	AT5G65260
scaffold63.g16157.t1	AT3G49070
scaffold5226.g17642.t1	AT4G00660
scaffold40.g21818.t1	AT4G37870
scaffold29.g6418.t1	AT1G74370
scaffold5232.g7250.t1	AT2G02950
scaffold5352.g2381.t1	AT1G26420
scaffold78.g20452.t1	AT4G23880
scaffold37.g21431.t1	AT4G33770
scaffold44.g26988.t1	AT5G51800
scaffold5255.g1561.t1	AT1G17050
scaffold5219.g12380.t1	AT3G07820
scaffold5237.g22993.t1	AT5G11340
scaffold5214.g8550.t1	AT2G15670
scaffold150.g26397.t1	AT5G45720
scaffold5230.g23545.t1	AT5G17590
scaffold4.g12908.t1	AT3G13460
scaffold37.g21433.t1	AT4G33800
scaffold107.g20159.t1	AT4G21065
scaffold55.g16660.t1	AT3G54180
scaffold5255.g1172.t1	AT1G12990
scaffold5226.g17573.t1	AT4G00026
scaffold27.g21036.t1	AT4G29810
scaffold5219.g12528.t1	AT3G09840
scaffold186.g24093.t1	AT5G24030
scaffold2.g22359.t1	AT5G04240
scaffold29.g6474.t1	AT1G74970
scaffold5230.g24075.t1	AT5G23903
scaffold103.g19967.t1	AT4G18950
scaffold63.g16301.t1	AT3G50520
scaffold223.g24371.t1	AT5G26910
scaffold45.g9423.t1	AT2G25000
scaffold23.g21335.t1	AT4G32780
scaffold21.g22188.t1	AT5G02530
scaffold37.g21438.t1	AT4G33890
scaffold5243.g25804.t1	AT5G39750
scaffold262.g18844.t1	AT4G08560
scaffold5352.g2383.t1	AT1G26450
scaffold5237.g23136.t1	AT5G13190
scaffold30.g10354.t1	AT2G34500
scaffold125.g25765.t1	AT5G39480
scaffold5415.g610.t1	AT1G07370
scaffold3.g11008.t1	AT2G41140
scaffold5352.g2520.t1	AT1G27920
scaffold48.g13581.t1	AT3G19700
scaffold93.g14095.t1	AT3G24730
scaffold28.g27263.t1	AT5G54640
scaffold94.g4329.t1	AT1G51210
scaffold13.g6060.t1	AT1G70480
scaffold5228.g27656.t1	AT5G58640
scaffold41.g14130.t1	AT3G25120
scaffold785.g15329.t1	AT2G03570
scaffold5228.g28195.t1	AT5G64410
scaffold61.g17268.t1	AT3G60640
scaffold5412.g1792.t1	AT1G19380
scaffold5230.g23712.t1	AT5G19380
scaffold178.g20141.t1	AT4G20920
scaffold48.g13465.t1	AT3G18600
scaffold78.g20506.t1	AT4G24380
scaffold5.g11762.t1	AT3G01810
scaffold186.g24091.t1	AT5G24010
scaffold29.g6476.t1	AT1G75000
scaffold23.g21204.t1	AT4G31440
scaffold5255.g1582.t1	AT1G17250
scaffold48.g13629.t1	AT3G20220
scaffold5415.g555.t1	AT1G06770
scaffold156.g15811.t1	AT3G45850
scaffold92.g7129.t1	AT2G01690
scaffold71.g26358.t1	AT5G45440
scaffold64.g954.t1	AT1G10760
scaffold29.g6540.t1	AT1G75717
scaffold5237.g23328.t1	AT5G15290
scaffold5237.g23061.t1	AT5G12080
scaffold86.g26117.t1	AT5G43040
scaffold73.g15799.t1	AT3G45750
scaffold5255.g1122.t1	AT1G12460
scaffold11.g10802.t1	AT2G39120
scaffold28.g27296.t1	AT5G55050
scaffold2.g22373.t1	AT5G04380
scaffold55.g16733.t1	AT3G54970
scaffold5415.g426.t1	AT1G05460
scaffold5.g12128.t1	AT3G05520
scaffold228.g3702.t1	AT1G43245
scaffold103.g19954.t1	AT4G18820
scaffold77.g8775.t1	AT2G17990
scaffold136.g13862.t1	AT3G22460
scaffold36.g24234.t1	AT5G25350
scaffold127.g5362.t1	AT1G63300
scaffold53.g9.t1	AT1G01090
scaffold48.g13545.t1	AT3G19390
scaffold57.g17478.t1	AT3G62630
scaffold5228.g27743.t1	AT5G59570
scaffold21.g22158.t1	AT5G02210
scaffold5202.g2078.t1	AT1G22220
scaffold2057.g13689.t1	AT3G20890
scaffold29.g6542.t1	AT1G75730
scaffold15.g16782.t1	AT3G55440
scaffold320.g26160.t1	AT5G43420
scaffold27.g21038.t1	AT4G29830
scaffold19.g16066.t1	AT3G48150
scaffold97.g26004.t1	AT5G41900
scaffold5219.g12516.t1	AT3G09700
scaffold82.g11550.t1	AT2G46760
scaffold5235.g26834.t1	AT5G50090
scaffold82.g11669.t1	AT2G48070
scaffold49.g8950.t1	AT2G19870
scaffold5226.g17698.t1	AT4G01150
scaffold13.g5994.t1	AT1G69780
scaffold186.g24108.t1	AT5G24165
scaffold93.g14064.t1	AT3G24480
scaffold5255.g1433.t1	AT1G15580
scaffold3.g11123.t1	AT2G42340
scaffold64.g997.t1	AT1G11210
scaffold119.g19044.t1	AT4G10220
scaffold5226.g17651.t1	AT4G00752
scaffold5221.g28392.t1	AT5G66220
scaffold100.g17811.t1	AT4G02280
scaffold109.g4082.t1	AT1G48880
scaffold4.g12884.t1	AT3G13229
scaffold3.g11121.t1	AT2G42320
scaffold64.g995.t1	AT1G11190
scaffold5237.g23103.t1	AT5G12850
scaffold225.g24658.t1	AT5G28900
scaffold15.g16871.t1	AT3G56430
scaffold75.g26220.t1	AT5G44070
scaffold30.g10400.t1	AT2G34980
scaffold5226.g17653.t1	AT4G00755
scaffold119.g19046.t1	AT4G10250
scaffold123.g12259.t1	AT3G06640
scaffold175.g14589.t1	AT3G29170
scaffold180.g2173.t1	AT1G23210
scaffold5289.g3253.t1	AT1G35515
scaffold77.g8777.t1	AT2G18010
scaffold45.g9796.t1	AT2G28720
scaffold72.g5107.t1	AT1G60810
scaffold5214.g8552.t1	AT2G15680
scaffold5230.g23665.t1	AT5G18920
scaffold13.g5996.t1	AT1G69800
scaffold105.g19178.t1	AT4G11600
scaffold45.g9794.t1	AT2G28700
scaffold5444.g8427.t1	AT1G52950
scaffold48.g13611.t1	AT3G20040
scaffold5297.g13727.t1	AT3G21170
scaffold33.g6698.t1	AT1G77370
scaffold5458.g2981.t1	AT1G32640
scaffold5209.g2129.t1	AT1G22800
scaffold5234.g3787.t1	AT1G43980
scaffold33.g6856.t1	AT1G79020
scaffold50.g10216.t1	AT2G33070
scaffold16.g5526.t1	AT1G64970
scaffold48.g13679.t1	AT3G20740
scaffold3.g11535.t1	AT2G46630
scaffold39.g20204.t1	AT4G21480
scaffold23.g21376.t1	AT4G33170
scaffold139.g5664.t1	AT1G66370
scaffold48.g13630.t1	AT3G20230
scaffold134.g7766.t1	AT2G07776
scaffold5288.g3190.t1	AT1G34770
scaffold5228.g27799.t1	AT5G60150
scaffold40.g21787.t1	AT4G37530
scaffold60.g20633.t1	AT4G25750
scaffold48.g13632.t1	AT3G20250
scaffold13.g6240.t1	AT1G72510
scaffold44.g26929.t1	AT5G51190
scaffold145.g1087.t1	AT1G12070
scaffold5255.g1368.t1	AT1G14940
scaffold9.g13234.t1	AT3G16400
scaffold30.g10402.t1	AT2G35000
scaffold2.g22798.t1	AT5G09240
scaffold30.g10512.t1	AT2G36145
scaffold73.g15770.t1	AT3G45450
scaffold60.g20656.t1	AT4G26000
scaffold5468.g2877.t1	AT1G31580
scaffold5245.g7343.t1	AT4G07410
scaffold5393.g671.t1	AT1G07950
scaffold40.g21905.t1	AT4G38790
scaffold74.g19629.t1	AT4G15710
scaffold72.g5127.t1	AT1G61060
scaffold45.g9628.t1	AT2G27035
scaffold73.g15772.t1	AT3G45480
scaffold5228.g28079.t1	AT5G63150
scaffold60.g20654.t1	AT4G25980
scaffold5425.g3153.t1	AT1G34410
scaffold3.g11507.t1	AT2G46360
scaffold5429.g1728.t1	AT1G18730
scaffold5202.g2036.t1	AT1G21830
scaffold85.g12968.t1	AT3G13860
scaffold50.g10214.t1	AT2G33050
scaffold33.g6854.t1	AT1G78990
scaffold16.g5590.t1	AT1G65630
scaffold5227.g27426.t1	AT5G56290
scaffold29.g6342.t1	AT1G73630
scaffold33.g6661.t1	AT1G76950
scaffold94.g4501.t1	AT1G52855
scaffold5.g11948.t1	AT3G03690
scaffold59.g28480.t1	AT5G67110
scaffold6.g20924.t1	AT4G28620
scaffold155.g24306.t1	AT5G26190
scaffold5220.g28275.t1	AT5G65120
scaffold5315.g20027.t1	AT4G19645
scaffold72.g5219.t1	AT1G62010
scaffold45.g9410.t1	AT2G24765
scaffold4.g12817.t1	AT3G12660
scaffold72.g5125.t1	AT1G61040
scaffold127.g5360.t1	AT1G63280
scaffold209.g18776.t1	AT4G08140
scaffold5429.g1744.t1	AT1G18870
scaffold5231.g2274.t1	AT1G24360
scaffold74.g19565.t1	AT4G15140
scaffold5255.g1120.t1	AT1G12430
scaffold5226.g17597.t1	AT4G00234
scaffold94.g4345.t1	AT1G51405
scaffold5204.g24327.t1	AT5G26570
scaffold5228.g27765.t1	AT5G59820
scaffold5226.g17595.t1	AT4G00231
scaffold35.g22115.t1	AT5G01740
scaffold107.g20175.t1	AT4G21200
scaffold5219.g12404.t1	AT3G08505
scaffold166.g14566.t1	AT3G29034
scaffold50.g10224.t1	AT2G33160
scaffold314.g8263.t1	AT2G13290
scaffold72.g5134.t1	AT1G61100
scaffold33.g6864.t1	AT1G79100
scaffold42.g13996.t1	AT3G23805
scaffold95.g14401.t1	AT3G27560
scaffold5.g12151.t1	AT3G05700
scaffold5228.g28061.t1	AT5G62980
scaffold5352.g2447.t1	AT1G27080
scaffold5429.g1746.t1	AT1G18890
scaffold74.g19567.t1	AT4G15160
scaffold5422.g324.t1	AT1G04420
scaffold53.g210.t1	AT1G03170
scaffold13.g6092.t1	AT1G70820
scaffold28.g27281.t1	AT5G54840
scaffold5465.g2342.t1	AT1G25560
scaffold94.g4445.t1	AT1G52380
scaffold3.g11000.t1	AT2G41050
scaffold13.g5788.t1	AT1G67670
scaffold64.g956.t1	AT1G10780
scaffold5352.g2445.t1	AT1G27060
scaffold265.g8275.t1	AT2G13370
scaffold145.g1078.t1	AT1G11980
scaffold28.g27294.t1	AT5G55020
scaffold213.g19067.t1	AT4G10470
scaffold5228.g27908.t1	AT5G61360
scaffold30.g10476.t1	AT2G35760
scaffold59.g28491.t1	AT5G67220
scaffold9.g13169.t1	AT3G15720
scaffold49.g8928.t1	AT2G19620
scaffold45.g9412.t1	AT2G24800
scaffold224.g7624.t1	AT2G06420
scaffold53.g151.t1	AT1G02580
scaffold4.g12815.t1	AT3G12640
scaffold133.g7285.t1	AT2G03310
scaffold5316.g20095.t1	AT4G20330
scaffold5230.g23368.t1	AT5G15710
scaffold3.g11527.t1	AT2G46535
scaffold53.g153.t1	AT1G02610
scaffold91.g9396.t1	AT2G24696
scaffold71.g26366.t1	AT5G45520
scaffold3.g11525.t1	AT2G46520
scaffold9.g13287.t1	AT3G16920
scaffold5440.g4648.t1	AT1G54380
scaffold5316.g20097.t1	AT4G20350
scaffold5255.g1420.t1	AT1G15430
scaffold5388.g1832.t1	AT1G19835
scaffold3.g11002.t1	AT2G41070
scaffold82.g11576.t1	AT2G47040
scaffold5295.g766.t1	AT1G08990
scaffold72.g5235.t1	AT1G62190
scaffold45.g9741.t1	AT2G28190
scaffold5295.g745.t1	AT1G08730
scaffold4.g12808.t1	AT3G12570
scaffold166.g14564.t1	AT3G29030
scaffold5228.g27922.t1	AT5G61490
scaffold3.g11427.t1	AT2G45510
scaffold5219.g12406.t1	AT3G08530
scaffold35.g22117.t1	AT5G01760
scaffold95.g14403.t1	AT3G27580
scaffold97.g26017.t1	AT5G42030
scaffold36.g24250.t1	AT5G25510
scaffold59.g28493.t1	AT5G67240
scaffold5.g11793.t1	AT3G02140
scaffold45.g9889.t1	AT2G29800
scaffold78.g20418.t1	AT4G23530
scaffold5235.g26835.t1	AT5G50100
scaffold139.g5638.t1	AT1G66130
scaffold29.g6412.t1	AT1G74300
scaffold45.g9532.t1	AT2G26070
scaffold5289.g3243.t1	AT1G35420
scaffold5440.g4669.t1	AT1G54590
scaffold11.g10795.t1	AT2G39030
scaffold16.g5600.t1	AT1G65730
scaffold5.g11688.t1	AT3G01070
scaffold5237.g23058.t1	AT5G12030
scaffold63.g16259.t1	AT3G50080
scaffold23.g21128.t1	AT4G30670
scaffold156.g15823.t1	AT3G45950
scaffold5415.g567.t1	AT1G06920
scaffold45.g9743.t1	AT2G28210
scaffold87.g20562.t1	AT4G24990
scaffold5415.g565.t1	AT1G06900
scaffold55.g16658.t1	AT3G54160
scaffold254.g7577.t1	AT2G06000
scaffold241.g24579.t1	AT5G28520
scaffold95.g14440.t1	AT3G27970
scaffold5230.g24055.t1	AT5G23700
scaffold166.g14554.t1	AT3G28925
scaffold227.g18185.t1	AT4G05310
scaffold5330.g4035.t1	AT1G48400
scaffold5236.g8604.t1	AT2G16270
scaffold5237.g22999.t1	AT5G11400
scaffold5352.g2492.t1	AT1G27570
scaffold28.g27040.t1	AT5G52340
scaffold99.g17938.t1	AT4G03470
scaffold45.g9620.t1	AT2G26960
scaffold94.g4385.t1	AT1G51780
scaffold53.g168.t1	AT1G02770
scaffold89.g9280.t1	AT2G23190
scaffold9.g13273.t1	AT3G16785
scaffold94.g4387.t1	AT1G51800
scaffold87.g20602.t1	AT4G25430
scaffold5230.g23813.t1	AT5G20440
scaffold72.g5246.t1	AT1G62280
scaffold97.g25977.t1	AT5G41630
scaffold87.g20560.t1	AT4G24970
scaffold15.g16886.t1	AT3G56600
scaffold28.g27211.t1	AT5G54130
scaffold219.g14464.t1	AT3G28200
scaffold77.g8796.t1	AT2G18210
scaffold5231.g2276.t1	AT1G24400
scaffold5295.g794.t1	AT1G09270
scaffold3.g11378.t1	AT2G44925
scaffold5295.g703.t1	AT1G08290
scaffold29.g6410.t1	AT1G74280
scaffold60.g20719.t1	AT4G26630
scaffold28.g27183.t1	AT5G53840
scaffold97.g26054.t1	AT5G42430
scaffold5226.g17660.t1	AT4G00820
scaffold13.g6212.t1	AT1G72200
scaffold13.g5826.t1	AT1G68050
scaffold29.g6479.t1	AT1G75040
scaffold5230.g23739.t1	AT5G19660
scaffold5226.g17662.t1	AT4G00840
scaffold5237.g23253.t1	AT5G14430
scaffold5237.g23343.t1	AT5G15450
scaffold9.g13271.t1	AT3G16770
scaffold5228.g27927.t1	AT5G61540
scaffold116.g10076.t1	AT2G31690
scaffold23.g21329.t1	AT4G32710
scaffold5297.g13826.t1	AT3G22142
scaffold125.g25688.t1	AT5G38565
scaffold61.g17229.t1	AT3G60270
scaffold81.g19717.t1	AT4G16460
scaffold27.g21058.t1	AT4G30020
scaffold125.g25750.t1	AT5G39310
scaffold5456.g3875.t1	AT1G45207
scaffold95.g14442.t1	AT3G28020
scaffold5237.g23116.t1	AT5G12980
scaffold5237.g23236.t1	AT5G14260
scaffold13.g6034.t1	AT1G70210
scaffold73.g15763.t1	AT3G45410
scaffold5222.g7009.t1	AT1G80630
scaffold13.g6160.t1	AT1G71691
scaffold28.g27314.t1	AT5G55220
scaffold91.g9362.t1	AT2G24350
scaffold81.g19791.t1	AT4G17240
scaffold5237.g23234.t1	AT5G14230
scaffold89.g9205.t1	AT2G22410
scaffold5237.g23360.t1	AT5G15650
scaffold48.g13589.t1	AT3G19810
scaffold5352.g2487.t1	AT1G27530
scaffold76.g19481.t1	AT4G14455
scaffold5219.g12381.t1	AT3G07830
scaffold192.g17745.t1	AT4G01630
scaffold28.g27364.t1	AT5G55760
scaffold29.g6314.t1	AT1G73330
scaffold207.g7632.t1	AT2G06530
scaffold5227.g27551.t1	AT5G57565
scaffold5433.g3264.t1	AT1G35617
scaffold219.g14466.t1	AT3G28220
scaffold97.g25975.t1	AT5G41610
scaffold91.g9383.t1	AT2G24570
scaffold54.g2620.t1	AT1G29110
scaffold87.g20600.t1	AT4G25410
scaffold3.g11040.t1	AT2G41470
scaffold15.g16884.t1	AT3G56580
scaffold48.g13518.t1	AT3G19130
scaffold5255.g1588.t1	AT1G17285
scaffold48.g13623.t1	AT3G20160
scaffold54.g2622.t1	AT1G29140
scaffold59.g28516.t1	AT5G67440
scaffold72.g5154.t1	AT1G61290
scaffold3.g11404.t1	AT2G45260
scaffold186.g24092.t1	AT5G24020
scaffold48.g13621.t1	AT3G20140
scaffold11.g10890.t1	AT2G39990
scaffold11.g10924.t1	AT2G40340
scaffold5262.g4939.t1	AT1G58210
scaffold5295.g764.t1	AT1G08970
scaffold59.g28497.t1	AT5G67265
scaffold5418.g2934.t1	AT1G32180
scaffold5295.g729.t1	AT1G08540
scaffold5297.g13799.t1	AT3G21865
scaffold5202.g1964.t1	AT1G21120
scaffold63.g16269.t1	AT3G50220
scaffold5205.g25878.t1	AT5G40530
scaffold64.g935.t1	AT1G10580
scaffold5297.g13824.t1	AT3G22104
scaffold5221.g28330.t1	AT5G65620
scaffold50.g10137.t1	AT2G32290
scaffold5237.g23341.t1	AT5G15430
scaffold5303.g4270.t1	AT1G50750
scaffold5412.g1791.t1	AT1G19370
scaffold6.g20855.t1	AT4G27970
scaffold2.g22760.t1	AT5G08470
scaffold63.g16156.t1	AT3G49060
scaffold73.g15793.t1	AT3G45690
scaffold60.g20721.t1	AT4G26650
scaffold2.g22729.t1	AT5G08160
scaffold5440.g4728.t1	AT1G55265
scaffold214.g19020.t1	AT4G09970
scaffold60.g20643.t1	AT4G25835
scaffold92.g7189.t1	AT2G02240
scaffold11.g10873.t1	AT2G39840
scaffold29.g6424.t1	AT1G74440
scaffold5232.g7226.t1	AT2G02690
scaffold186.g24090.t1	AT5G24000
scaffold9.g13361.t1	AT3G17650
scaffold5219.g12533.t1	AT3G09890
scaffold11.g10797.t1	AT2G39050
scaffold59.g28463.t1	AT5G66920
scaffold5230.g23544.t1	AT5G17580
scaffold77.g8716.t1	AT2G17370
scaffold89.g9207.t1	AT2G22430
scaffold37.g21432.t1	AT4G33790
scaffold56.g26282.t1	AT5G44635
scaffold5237.g23062.t1	AT5G12100
scaffold3.g11326.t1	AT2G44420
scaffold64.g937.t1	AT1G10588
scaffold50.g10135.t1	AT2G32275
scaffold5219.g12529.t1	AT3G09850
scaffold85.g12962.t1	AT3G13820
scaffold5204.g24361.t1	AT5G26810
scaffold2.g22651.t1	AT5G07330
scaffold18.g26529.t1	AT5G47030
scaffold2.g22351.t1	AT5G04160
scaffold4.g12644.t1	AT3G10915
scaffold50.g10274.t1	AT2G33655
scaffold5237.g23060.t1	AT5G12050
scaffold60.g20713.t1	AT4G26570
scaffold5219.g12365.t1	AT3G07660
scaffold87.g20592.t1	AT4G25330
scaffold5227.g27475.t1	AT5G56790
scaffold4.g12588.t1	AT3G10405
scaffold94.g4402.t1	AT1G51965
scaffold125.g25764.t1	AT5G39460
scaffold13.g5854.t1	AT1G68320
scaffold5.g11820.t1	AT3G02400
scaffold149.g19229.t1	AT4G12120
scaffold93.g14094.t1	AT3G24715
scaffold5.g12220.t1	AT3G06330
scaffold11.g10945.t1	AT2G40530
scaffold5219.g12491.t1	AT3G09405
scaffold132.g15639.t1	AT3G44290
scaffold77.g8714.t1	AT2G17350
scaffold9.g13324.t1	AT3G17270
scaffold5228.g27811.t1	AT5G60335
scaffold93.g14096.t1	AT3G24740
scaffold5237.g22941.t1	AT5G10790
scaffold11.g10947.t1	AT2G40550
scaffold72.g5270.t1	AT1G62520
scaffold2.g22743.t1	AT5G08310
scaffold50.g10276.t1	AT2G33680
scaffold33.g6836.t1	AT1G78840
scaffold9.g13075.t1	AT3G14810
scaffold2.g22653.t1	AT5G07350
scaffold2.g22330.t1	AT5G03905
scaffold27.g21017.t1	AT4G29620
scaffold214.g19022.t1	AT4G10010
scaffold53.g159.t1	AT1G02670
scaffold56.g26321.t1	AT5G45105
scaffold5232.g7224.t1	AT2G02660
scaffold5220.g28236.t1	AT5G64740
scaffold9.g13363.t1	AT3G17680
scaffold49.g8896.t1	AT2G19280
scaffold94.g4400.t1	AT1G51950
scaffold148.g14391.t1	AT3G27490
scaffold60.g20639.t1	AT4G25800
scaffold56.g26323.t1	AT5G45113
scaffold3.g11087.t1	AT2G41945
scaffold74.g19674.t1	AT4G16090
scaffold49.g8894.t1	AT2G19260
scaffold64.g996.t1	AT1G11200
scaffold3.g11122.t1	AT2G42330
scaffold78.g20497.t1	AT4G24275
scaffold18.g26663.t1	AT5G48410
scaffold93.g14065.t1	AT3G24490
scaffold5464.g2308.t1	AT1G25250
scaffold56.g26335.t1	AT5G45220
scaffold5228.g27744.t1	AT5G59580
scaffold7.g17450.t1	AT3G62330
scaffold4.g12775.t1	AT3G12200
scaffold121.g7098.t1	AT2G01410
scaffold5219.g12367.t1	AT3G07680
scaffold5227.g27477.t1	AT5G56820
scaffold87.g20590.t1	AT4G25315
scaffold98.g19272.t1	AT4G12540
scaffold3.g11495.t1	AT2G46220
scaffold15.g16907.t1	AT3G56830
scaffold39.g20299.t1	AT4G22280
scaffold100.g17883.t1	AT4G03000
scaffold5295.g709.t1	AT1G08360
scaffold5202.g2095.t1	AT1G22410
scaffold5230.g24069.t1	AT5G23850
scaffold5209.g2142.t1	AT1G22940
scaffold106.g20385.t1	AT4G23120
scaffold86.g26097.t1	AT5G42840
scaffold5.g11803.t1	AT3G02242
scaffold3.g11141.t1	AT2G42490
scaffold15.g16811.t1	AT3G55730
scaffold15.g16905.t1	AT3G56810
scaffold19.g16099.t1	AT3G48460
scaffold5435.g3350.t1	AT1G36390
scaffold5207.g16400.t1	AT3G51560
scaffold55.g16533.t1	AT3G52920
scaffold86.g26083.t1	AT5G42700
scaffold5440.g4538.t1	AT1G53260
scaffold78.g20532.t1	AT4G24650
scaffold161.g25486.t1	AT5G36960
scaffold5.g11756.t1	AT3G01740
scaffold9.g13077.t1	AT3G14830
scaffold5227.g27484.t1	AT5G56890
scaffold5237.g22910.t1	AT5G10430
scaffold82.g11668.t1	AT2G48060
scaffold18.g26639.t1	AT5G48150
scaffold5.g11754.t1	AT3G01710
scaffold78.g20530.t1	AT4G24630
scaffold5415.g458.t1	AT1G05770
scaffold5.g11851.t1	AT3G02690
scaffold7.g17367.t1	AT3G61460
scaffold129.g1894.t1	AT1G20480
scaffold22.g17118.t1	AT3G59120
scaffold186.g24100.t1	AT5G24105
scaffold30.g10434.t1	AT2G35360
scaffold40.g21784.t1	AT4G37500
scaffold5228.g27976.t1	AT5G62100
scaffold139.g5632.t1	AT1G66060
scaffold45.g9683.t1	AT2G27580
scaffold13.g6119.t1	AT1G71080
scaffold3.g11120.t1	AT2G42310
scaffold15.g16870.t1	AT3G56410
scaffold89.g9252.t1	AT2G22880
scaffold5228.g27925.t1	AT5G61520
scaffold5.g11682.t1	AT3G01010
scaffold5255.g1320.t1	AT1G14490
scaffold50.g10095.t1	AT2G31862
scaffold47.g21631.t1	AT4G35790
scaffold86.g26072.t1	AT5G42610
scaffold5255.g1369.t1	AT1G14950
scaffold5309.g2844.t1	AT1G31240
scaffold29.g6356.t1	AT1G73770
scaffold5.g12199.t1	AT3G06130
scaffold130.g24446.t1	AT5G27660
scaffold60.g20629.t1	AT4G25690
scaffold5230.g23940.t1	AT5G22500
scaffold95.g14453.t1	AT3G28140
scaffold5209.g2140.t1	AT1G22920
scaffold5237.g23146.t1	AT5G13290
scaffold3.g11519.t1	AT2G46480
scaffold122.g25781.t1	AT5G39610
scaffold53.g112.t1	AT1G02160
scaffold97.g26010.t1	AT5G41970
scaffold276.g14509.t1	AT3G28550
scaffold165.g25338.t1	AT5G35603
scaffold145.g1072.t1	AT1G11915
scaffold5255.g1211.t1	AT1G13420
scaffold5222.g6961.t1	AT1G80140
scaffold50.g10288.t1	AT2G33780
scaffold198.g7718.t1	AT2G07170
scaffold41.g14150.t1	AT3G25420
scaffold73.g15692.t1	AT3G44730
scaffold48.g13671.t1	AT3G20670
scaffold30.g10418.t1	AT2G35160
scaffold13.g6000.t1	AT1G69840
scaffold309.g14685.t1	AT3G29770
scaffold5228.g27842.t1	AT5G60670
scaffold15.g16891.t1	AT3G56650
scaffold29.g6523.t1	AT1G75510
scaffold7.g17355.t1	AT3G61350
scaffold5418.g2942.t1	AT1G32260
scaffold5418.g2931.t1	AT1G32160
scaffold82.g11567.t1	AT2G46940
scaffold3.g11229.t1	AT2G43420
scaffold97.g26026.t1	AT5G42140
scaffold186.g24102.t1	AT5G24120
scaffold41.g14178.t1	AT3G25660
scaffold40.g21786.t1	AT4G37520
scaffold33.g6637.t1	AT1G76720
scaffold45.g9599.t1	AT2G26730
scaffold5255.g1260.t1	AT1G13920
scaffold5228.g28176.t1	AT5G64220
scaffold5416.g645.t1	AT1G07720
scaffold91.g9330.t1	AT2G24050
scaffold5206.g16342.t1	AT3G50950
scaffold5465.g2348.t1	AT1G26100
scaffold5429.g1716.t1	AT1G18610
scaffold5309.g2874.t1	AT1G31530
scaffold67.g16437.t1	AT3G51960
scaffold53.g209.t1	AT1G03160
scaffold74.g19558.t1	AT4G15080
scaffold5243.g25825.t1	AT5G40000
scaffold116.g10049.t1	AT2G31390
scaffold77.g8748.t1	AT2G17730
scaffold13.g6133.t1	AT1G71230
scaffold2.g22790.t1	AT5G08750
scaffold145.g1070.t1	AT1G11905
scaffold64.g985.t1	AT1G11100
scaffold5255.g1303.t1	AT1G14330
scaffold81.g19801.t1	AT4G17360
scaffold6.g20821.t1	AT4G27640
scaffold72.g5113.t1	AT1G60890
scaffold95.g14451.t1	AT3G28080
scaffold5230.g23518.t1	AT5G17330
scaffold117.g2998.t1	AT1G32850
scaffold5228.g28078.t1	AT5G63140
scaffold5237.g23037.t1	AT5G11790
scaffold9.g13291.t1	AT3G16980
scaffold5418.g2940.t1	AT1G32240
scaffold5237.g23221.t1	AT5G14100
scaffold98.g19282.t1	AT4G12640
scaffold3.g11395.t1	AT2G45150
scaffold5230.g23631.t1	AT5G18520
scaffold5237.g23223.t1	AT5G14110
scaffold5216.g5015.t1	AT1G59820
scaffold246.g7781.t1	AT2G07690
scaffold136.g13845.t1	AT3G22310
scaffold5209.g2123.t1	AT1G22730
scaffold2.g22524.t1	AT5G06000
scaffold157.g25318.t1	AT5G35430
scaffold5429.g1714.t1	AT1G18590
scaffold5352.g2498.t1	AT1G27650
scaffold5330.g4011.t1	AT1G48170
scaffold240.g3390.t1	AT1G36960
scaffold48.g13673.t1	AT3G20690
scaffold15.g16893.t1	AT3G56670
scaffold29.g6521.t1	AT1G75490
scaffold315.g14860.t1	AT3G30775
scaffold72.g5111.t1	AT1G60870
scaffold214.g19028.t1	AT4G10070
scaffold55.g16652.t1	AT3G54100
scaffold5226.g17623.t1	AT4G00450
scaffold45.g9482.t1	AT2G25565
scaffold9.g13168.t1	AT3G15700
scaffold30.g10386.t1	AT2G34840
scaffold23.g21361.t1	AT4G33030
scaffold5352.g2503.t1	AT1G27695
scaffold3.g11526.t1	AT2G46530
scaffold82.g11554.t1	AT2G46810
scaffold33.g6704.t1	AT1G77420
scaffold133.g7284.t1	AT2G03300
scaffold40.g21793.t1	AT4G37610
scaffold5382.g2741.t1	AT1G30350
scaffold444.g14878.t1	AT3G30820
scaffold77.g8787.t1	AT2G18120
scaffold2.g22792.t1	AT5G08780
scaffold139.g5670.t1	AT1G66430
scaffold35.g22114.t1	AT5G01730
scaffold143.g15519.t1	AT3G43420
scaffold27.g20961.t1	AT4G29030
scaffold11.g10840.t1	AT2G39500
scaffold2.g22777.t1	AT5G08630
scaffold5237.g23321.t1	AT5G15220
scaffold23.g21131.t1	AT4G30700
scaffold75.g26233.t1	AT5G44190
scaffold11.g10842.t1	AT2G39518
scaffold5230.g23764.t1	AT5G19920
scaffold18.g26536.t1	AT5G47100
scaffold21.g22264.t1	AT5G03310
scaffold18.g26593.t1	AT5G47680
scaffold9.g13350.t1	AT3G17560
scaffold30.g10384.t1	AT2G34820
scaffold3.g11001.t1	AT2G41060
scaffold116.g10067.t1	AT2G31570
scaffold5.g11828.t1	AT3G02480
scaffold265.g8274.t1	AT2G13360
scaffold5237.g23011.t1	AT5G11510
scaffold5216.g5017.t1	AT1G59840
scaffold29.g6461.t1	AT1G74840
scaffold13.g5880.t1	AT1G68590
scaffold5303.g4245.t1	AT1G50490
scaffold30.g10477.t1	AT2G35765
scaffold29.g6504.t1	AT1G75330
scaffold4.g12749.t1	AT3G11960
scaffold5352.g2515.t1	AT1G27860
scaffold13.g5837.t1	AT1G68160
scaffold197.g18936.t1	AT4G09130
scaffold3.g11205.t1	AT2G43120
scaffold5217.g24409.t1	AT5G27320
scaffold29.g6388.t1	AT1G74055
scaffold45.g9737.t1	AT2G28150
scaffold18.g26534.t1	AT5G47080
scaffold5237.g23323.t1	AT5G15250
scaffold3.g11023.t1	AT2G41300
scaffold82.g11556.t1	AT2G46830
scaffold3.g11524.t1	AT2G46510
scaffold5352.g2501.t1	AT1G27680
scaffold28.g27153.t1	AT5G53530
scaffold260.g25121.t1	AT5G33390
scaffold16.g5569.t1	AT1G65390
scaffold28.g27043.t1	AT5G52370
scaffold3.g11003.t1	AT2G41080
scaffold22.g16996.t1	AT3G57760
scaffold72.g5041.t1	AT1G60040
scaffold5342.g3950.t1	AT1G47570
scaffold60.g20682.t1	AT4G26270
scaffold55.g16619.t1	AT3G53760
scaffold28.g27041.t1	AT5G52350
scaffold72.g5043.t1	AT1G60060
scaffold145.g1082.t1	AT1G12030
scaffold218.g14836.t1	AT3G30720
scaffold5297.g13767.t1	AT3G21550
scaffold29.g6496.t1	AT1G75240
scaffold5230.g23852.t1	AT5G20885
scaffold5297.g13792.t1	AT3G21800
scaffold413.g3838.t1	AT1G44920
scaffold28.g27060.t1	AT5G52540
scaffold5255.g1319.t1	AT1G14480
scaffold5230.g23475.t1	AT5G16880
scaffold5333.g4825.t1	AT1G56110
scaffold18.g26481.t1	AT5G46600
scaffold85.g13027.t1	AT3G14370
scaffold5251.g3868.t1	AT1G45180
scaffold116.g10054.t1	AT2G31430
scaffold16.g5608.t1	AT1G65820
scaffold5222.g6963.t1	AT1G80160
scaffold21.g22227.t1	AT5G02940
scaffold73.g15715.t1	AT3G44920
scaffold5202.g2047.t1	AT1G21940
scaffold84.g3044.t1	AT1G33430
scaffold78.g20549.t1	AT4G24830
scaffold82.g11656.t1	AT2G47900
scaffold72.g5181.t1	AT1G61590
scaffold161.g25534.t1	AT5G37380
scaffold5352.g2421.t1	AT1G26830
scaffold89.g9181.t1	AT2G22100
scaffold358.g14631.t1	AT3G29590
scaffold207.g7631.t1	AT2G06520
scaffold125.g25695.t1	AT5G38650
scaffold5230.g23912.t1	AT5G22180
scaffold5352.g2423.t1	AT1G26850
scaffold27.g21059.t1	AT4G30030
scaffold7.g17402.t1	AT3G61800
scaffold28.g27317.t1	AT5G55250
scaffold5279.g1704.t1	AT1G18540
scaffold5435.g3346.t1	AT1G36340
scaffold9.g13272.t1	AT3G16780
scaffold5422.g237.t1	AT1G03440
scaffold5262.g4905.t1	AT1G57720
scaffold13.g6163.t1	AT1G71696
scaffold18.g26665.t1	AT5G48430
scaffold132.g15630.t1	AT3G44220
scaffold94.g4386.t1	AT1G51790
scaffold5219.g12523.t1	AT3G09780
scaffold5247.g8870.t1	AT2G19010
scaffold145.g1080.t1	AT1G12010
scaffold55.g16666.t1	AT3G54240
scaffold658.g16052.t1	AT3G48040
scaffold63.g16219.t1	AT3G49690
scaffold5.g12007.t1	AT3G04250
scaffold40.g21711.t1	AT4G36710
scaffold49.g8998.t1	AT2G20400
scaffold5330.g3989.t1	AT1G47920
scaffold7.g17369.t1	AT3G61480
scaffold175.g14594.t1	AT3G29200
scaffold11.g10926.t1	AT2G40360
scaffold5228.g27890.t1	AT5G61180
scaffold5230.g23584.t1	AT5G18030
scaffold5237.g22901.t1	AT1G71920
scaffold87.g20601.t1	AT4G25420
scaffold55.g16664.t1	AT3G54220
scaffold5.g11868.t1	AT3G02860
scaffold69.g16049.t1	AT3G48020
scaffold29.g6466.t1	AT1G74890
scaffold92.g7178.t1	AT2G02130
scaffold5333.g4827.t1	AT1G56130
scaffold5205.g25932.t1	AT5G41110
scaffold116.g10056.t1	AT2G31450
scaffold57.g17489.t1	AT3G62750
scaffold5297.g13747.t1	AT3G21350
scaffold9.g13270.t1	AT3G16760
scaffold41.g14214.t1	AT3G25960
scaffold258.g3422.t1	AT1G37130
scaffold149.g19242.t1	AT4G12240
scaffold64.g934.t1	AT1G10570
scaffold90.g8292.t1	AT2G13540
scaffold5255.g1337.t1	AT1G14660
scaffold41.g14216.t1	AT3G25980
scaffold5297.g13745.t1	AT3G21330
scaffold76.g19414.t1	AT4G13890
scaffold72.g5252.t1	AT1G62330
scaffold29.g6283.t1	AT1G72990
scaffold45.g9762.t1	AT2G28390
scaffold7.g17400.t1	AT3G61780
scaffold3.g11292.t1	AT2G44060
scaffold45.g9591.t1	AT2G26670
scaffold5219.g12351.t1	AT3G07530
scaffold18.g26751.t1	AT5G49290
scaffold5279.g1706.t1	AT1G18560
scaffold28.g27315.t1	AT5G55230
scaffold49.g8900.t1	AT2G19330
scaffold89.g9204.t1	AT2G22400
scaffold127.g5320.t1	AT1G62970
scaffold5255.g1497.t1	AT1G16320
scaffold74.g19580.t1	AT4G15270
scaffold15.g16928.t1	AT3G57040
scaffold67.g16444.t1	AT3G52030
scaffold5415.g602.t1	AT1G07290
scaffold77.g8740.t1	AT2G17660
scaffold9.g13289.t1	AT3G16950
scaffold250.g25352.t1	AT5G35670
scaffold47.g21626.t1	AT4G35750
scaffold89.g9206.t1	AT2G22420
scaffold81.g19833.t1	AT4G17690
scaffold44.g26957.t1	AT5G51490
scaffold56.g26283.t1	AT5G44640
scaffold171.g24122.t1	AT5G24290
scaffold64.g936.t1	AT1G10585
scaffold85.g12963.t1	AT3G13830
scaffold94.g4393.t1	AT1G51870
scaffold109.g4046.t1	AT1G48500
scaffold3.g11405.t1	AT2G45270
scaffold48.g13452.t1	AT3G18480
scaffold29.g6464.t1	AT1G74870
scaffold78.g20435.t1	AT4G23700
scaffold111.g18099.t1	AT4G04610
scaffold33.g6685.t1	AT1G77250
scaffold69.g16006.t1	AT3G47560
scaffold5208.g19378.t1	AT4G13580
scaffold45.g9593.t1	AT2G26690
scaffold35.g22089.t1	AT5G01480
scaffold41.g14180.t1	AT3G25680
scaffold5.g12158.t1	AT3G05750
scaffold5352.g2395.t1	AT1G26580
scaffold41.g14182.t1	AT3G25700
scaffold270.g15501.t1	AT3G43250
scaffold5255.g1116.t1	AT1G12380
scaffold5440.g4591.t1	AT1G53750
scaffold5237.g23349.t1	AT5G15530
scaffold77.g8742.t1	AT2G17680
scaffold81.g19831.t1	AT4G17670
scaffold45.g9656.t1	AT2G27310
scaffold112.g17204.t1	AT3G60020
scaffold119.g19053.t1	AT4G10330
scaffold28.g27076.t1	AT5G52710
scaffold188.g7308.t1	AT2G03550
scaffold53.g55.t1	AT1G01580
scaffold5415.g484.t1	AT1G06030
scaffold82.g11662.t1	AT2G47980
scaffold45.g9760.t1	AT2G28370
scaffold5487.g3131.t1	AT1G34190
scaffold5227.g27415.t1	AT5G56160
scaffold53.g191.t1	AT1G03000
scaffold5230.g23639.t1	AT5G18610
scaffold53.g158.t1	AT1G02660
scaffold57.g17484.t1	AT3G62690
scaffold40.g21872.t1	AT4G38410
scaffold5237.g23120.t1	AT5G13020
scaffold5487.g3133.t1	AT1G34210
scaffold5255.g1649.t1	AT1G17930
scaffold3.g11287.t1	AT2G44010
scaffold270.g15503.t1	AT3G43270
scaffold94.g4401.t1	AT1G51960
scaffold62.g21949.t1	AT4G39230
scaffold2.g22625.t1	AT5G07070
scaffold72.g5183.t1	AT1G61610
scaffold30.g10374.t1	AT2G34710
scaffold29.g6550.t1	AT1G75820
scaffold5230.g23477.t1	AT5G16910
scaffold5227.g27528.t1	AT5G57320
scaffold5435.g3349.t1	AT1G36380
scaffold5227.g27474.t1	AT5G56780
scaffold87.g20593.t1	AT4G25350
scaffold28.g27074.t1	AT5G52680
scaffold59.g28455.t1	AT5G66840
scaffold45.g9903.t1	AT2G29930
scaffold119.g19051.t1	AT4G10310
scaffold123.g12337.t1	AT3G07400
scaffold92.g7149.t1	AT2G01880
scaffold50.g10114.t1	AT2G32030
scaffold87.g20591.t1	AT4G25320
scaffold5227.g27476.t1	AT5G56795
scaffold21.g22260.t1	AT5G03280
scaffold78.g20495.t1	AT4G24265
scaffold18.g26476.t1	AT5G46550
scaffold5440.g4688.t1	AT1G54840
scaffold5222.g6956.t1	AT1G80100
scaffold290.g24667.t1	AT5G28919
scaffold22.g17102.t1	AT3G58930
scaffold5205.g25906.t1	AT5G40800
scaffold81.g19882.t1	AT4G18180
scaffold45.g9654.t1	AT2G27290
scaffold11.g10912.t1	AT2G40220
scaffold21.g22191.t1	AT5G02560
scaffold66.g24160.t1	AT5G24620
scaffold2.g22627.t1	AT5G07100
scaffold23.g21324.t1	AT4G32660
scaffold72.g5271.t1	AT1G62530
scaffold45.g9785.t1	AT2G28620
scaffold126.g18167.t1	AT4G05140
scaffold5.g11681.t1	AT3G01015
scaffold75.g26236.t1	AT5G44230
scaffold7.g17349.t1	AT3G61280
scaffold95.g14433.t1	AT3G27910
scaffold161.g25506.t1	AT5G37150
scaffold11.g10910.t1	AT2G40200
scaffold5219.g12353.t1	AT3G07550
scaffold5227.g27485.t1	AT5G56900
scaffold140.g24588.t1	AT5G28540
scaffold5.g12025.t1	AT3G04450
scaffold23.g21326.t1	AT4G32680
scaffold168.g16487.t1	AT3G52490
scaffold77.g8616.t1	AT2G16360
scaffold3.g11102.t1	AT2G42130
scaffold15.g16852.t1	AT3G56200
scaffold94.g4313.t1	AT1G51070
scaffold81.g19735.t1	AT4G16570
scaffold103.g19977.t1	AT4G19020
scaffold48.g13525.t1	AT3G19190
scaffold3.g11285.t1	AT2G43990
scaffold5305.g4978.t1	AT1G59530
scaffold5230.g23670.t1	AT5G18960
scaffold5288.g3189.t1	AT1G34760
scaffold258.g3420.t1	AT1G37113
scaffold57.g17498.t1	AT3G62850
scaffold81.g19880.t1	AT4G18160
scaffold362.g7602.t1	AT2G06255
scaffold61.g17288.t1	AT3G60850
scaffold85.g13006.t1	AT3G14200
scaffold5221.g28352.t1	AT5G65830
scaffold4.g12781.t1	AT3G12270
scaffold21.g22303.t1	AT5G03660
scaffold5297.g13786.t1	AT3G21740
scaffold5228.g28017.t1	AT5G62520
scaffold41.g14355.t1	AT3G27310
scaffold90.g8300.t1	AT2G13630
scaffold5237.g22862.t1	AT5G09920
scaffold5.g11683.t1	AT3G01020
scaffold5205.g25888.t1	AT5G40620
scaffold64.g1034.t1	AT1G11590
scaffold55.g16505.t1	AT3G52620
scaffold56.g26265.t1	AT5G44450
scaffold5288.g3191.t1	AT1G34780
scaffold11.g10666.t1	AT2G37690
scaffold22.g17033.t1	AT3G58190
scaffold28.g27297.t1	AT5G55060
scaffold5237.g23044.t1	AT5G11870
scaffold11.g10833.t1	AT2G39435
scaffold82.g11596.t1	AT2G47270
scaffold45.g9631.t1	AT2G27060
scaffold94.g4311.t1	AT1G51055
scaffold47.g21579.t1	AT4G35270
scaffold11.g10803.t1	AT2G39130
scaffold126.g18176.t1	AT4G05220
scaffold5237.g23046.t1	AT5G11890
scaffold5255.g1549.t1	AT1G16900
scaffold72.g5072.t1	AT1G60410
scaffold5221.g28426.t1	AT5G66570
scaffold75.g26188.t1	AT5G43750
scaffold5221.g28350.t1	AT5G65810
scaffold41.g14357.t1	AT3G27325
scaffold165.g25339.t1	AT5G35604
scaffold58.g15897.t1	AT3G46400
scaffold5205.g25848.t1	AT5G40260
scaffold5235.g26899.t1	AT5G50850
scaffold18.g26413.t1	AT5G45880
scaffold5.g12027.t1	AT3G04480
scaffold13.g5975.t1	AT1G69588
scaffold5228.g28208.t1	AT5G64530
scaffold5227.g27487.t1	AT5G56920
scaffold125.g25645.t1	AT5G38160
scaffold85.g12994.t1	AT3G14100
scaffold5415.g600.t1	AT1G07270
scaffold56.g26267.t1	AT5G44470
scaffold139.g5633.t1	AT1G66070
scaffold111.g18100.t1	AT4G04614
scaffold5418.g2943.t1	AT1G32270
scaffold85.g12996.t1	AT3G14120
scaffold13.g6111.t1	AT1G71000
scaffold30.g10324.t1	AT2G34160
scaffold41.g14264.t1	AT3G26430
scaffold3.g11128.t1	AT2G42380
scaffold15.g16878.t1	AT3G56510
scaffold112.g17206.t1	AT3G60040
scaffold47.g21645.t1	AT4G35930
scaffold16.g5582.t1	AT1G65520
scaffold5228.g28015.t1	AT5G62500
scaffold2.g22812.t1	AT5G09410
scaffold5228.g27655.t1	AT5G58630
scaffold90.g8302.t1	AT2G13650
scaffold40.g21846.t1	AT4G38130
scaffold30.g10488.t1	AT2G35890
scaffold103.g19989.t1	AT4G19130
scaffold54.g2660.t1	AT1G29510
scaffold5230.g23686.t1	AT5G19120
scaffold58.g15895.t1	AT3G46350
scaffold54.g2629.t1	AT1G29200
scaffold5333.g4847.t1	AT1G56340
scaffold5255.g1602.t1	AT1G17440
scaffold42.g14038.t1	AT3G24190
scaffold5226.g17688.t1	AT4G01040
scaffold22.g17100.t1	AT3G58910
scaffold117.g2999.t1	AT1G32860
scaffold7.g17408.t1	AT3G61860
scaffold81.g19904.t1	AT4G18370
scaffold13.g6113.t1	AT1G71015
scaffold5418.g2941.t1	AT1G32250
scaffold5255.g1265.t1	AT1G13970
scaffold9.g13313.t1	AT3G17205
scaffold198.g7719.t1	AT2G07180
scaffold11.g10606.t1	AT2G37070
scaffold94.g4436.t1	AT1G52310
scaffold73.g15693.t1	AT3G44735
scaffold2.g22810.t1	AT5G09380
scaffold47.g21647.t1	AT4G35950
scaffold50.g10116.t1	AT2G32050
scaffold5228.g27858.t1	AT5G60830
scaffold29.g6382.t1	AT1G74010
scaffold28.g27028.t1	AT5G52210
scaffold3.g11151.t1	AT2G42590
scaffold94.g4434.t1	AT1G52290
scaffold41.g14170.t1	AT3G25585
scaffold45.g9719.t1	AT2G27990
scaffold13.g6020.t1	AT1G70060
scaffold5295.g789.t1	AT1G09220
scaffold72.g5110.t1	AT1G60860
scaffold18.g26436.t1	AT5G46110
scaffold5222.g7000.t1	AT1G80540
scaffold41.g14266.t1	AT3G26450
scaffold39.g20286.t1	AT4G22200
scaffold5382.g2706.t1	AT1G30000
scaffold16.g5515.t1	AT1G64860
scaffold30.g10326.t1	AT2G34180
[truncated: 20,178 more rows]
