# Supplementary material for: A De Novo Genome Sequence Assembly of the Arabidopsis thaliana Accession Niederzenz-1 Displays Presence/Absence Variation and Strong Synteny
Source: PLoS One. 2016 Oct 6;11(10):e0164321. doi: 10.1371/journal.pone.0164321 (PMC5053417; doi:10.1371/journal.pone.0164321)
Supplement: S1 Table — Sequencing data produced for the Nd-1 de novo assembly are listed. Use of the data for the assembly, scaffolding or submission for documentation as example case only is indicated. (XLSX) [file pone.0164321.s011.xlsx]

## Sheet: Tabelle1
S1 Table. NGS data overview.
Type	Alias	Accession	run type	1001 Genome Project	CLC assembly	scaffolding
Study	PRJNA302255	SRP066294
Sample	Ath Nd-1 genomic DNA	SRS1165904
Experiment	Nd-1_GenomeSeq_454	SRX1434931
Run	454-general-Nd1_GLOAAED	SRR2919260	SE	x
Run	454-general-Nd1_GIK769P	SRR2919261	SE	x
Run	454-general-Nd1_F5OEMTP	SRR2919262	SE	x
Run	454-general-Nd1_F49M6NS	SRR2919263	SE	x
Run	454-general-Nd1_F51HQLP	SRR2919264	SE	x
Experiment	Nd-1_GenomeSeq_PGM	SRX1434934
Run	PGM-general-Nd1_20120807	SRR2919269	SE
Experiment	Nd-1_GenomeSeq_GAIIx	SRX1434943
Run	GAIIx-general-Nd1_FC7079V	SRR2919274	101 SE	x
Experiment	Nd-1_GenomeSeq_GAIIx-PE	SRX1434944
Run	GAIIx-general-Nd1_FC64UWK	SRR2919279	2x100 PE	x	x	x
Experiment	Nd-1_GenomeSeq_IlluminaMP_1	SRX1434947
Run	Illumina-MP-Nd1_A28L1	SRR2919283	2x36 MP
Run	Illumina-MP-Nd1_A2GC6	SRR2919287	2x36 MP
Experiment	Nd-1_GenomeSeq_IlluminaNxMP-2	SRX1434948
Run	Illumina-NxMP-Nd1_A8HP6	SRR2919288	2x250 MP		x	x
Experiment	Nd-1_GenomeSeq_Illumina-PE	SRX1683594
Run	Illumina-PE-Nd1_AG2W6-NB	SRR3340908	2x250 PE			x
Run	Illumina-PE-Nd1_AG2W6-RS	SRR3340909	2x250 PE			x
Run	Illumina-PE-Nd1_AG2W6-IK	SRR3340909	2x250 PE			x
Experiment	Nd-1_GenomeSeq_IlluminaNxMP-3	SRX1683821
Run	Illumina-NxMP2-Nd1_AJ5YG	SRR3340911	2x250 MP		x	x
