# Supplementary material for: A De Novo Genome Sequence Assembly of the Arabidopsis thaliana Accession Niederzenz-1 Displays Presence/Absence Variation and Strong Synteny
Source: PLoS One. 2016 Oct 6;11(10):e0164321. doi: 10.1371/journal.pone.0164321 (PMC5053417; doi:10.1371/journal.pone.0164321)
Supplement: S3 Table — Options are listed, if they were changed from default. (XLSX) [file pone.0164321.s013.xlsx]

## Sheet: Tabelle1
S3 Table. GapFiller options.
Option	Value
-o (number of reads to call a base in the gap)	5
-n (minimum overlap required to merge adjacent sequences in a scaffold)	30
-i (number of gapfilling iterations)	9
