# Supplementary material for: A De Novo Genome Sequence Assembly of the Arabidopsis thaliana Accession Niederzenz-1 Displays Presence/Absence Variation and Strong Synteny
Source: PLoS One. 2016 Oct 6;11(10):e0164321. doi: 10.1371/journal.pone.0164321 (PMC5053417; doi:10.1371/journal.pone.0164321)
Supplement: S4 Table — All scaffolds, which matched sequences with the listed terms in their annotation were removed from the assembly. We expect these sequences to be derived from previous or parallel sequencing projects in our sequencing core facility. (XLSX) [file pone.0164321.s014.xlsx]

## Sheet: Tabelle2
S4 Table. Sequence types and species designations for removal of contamination.
Taxonomic name
Chloroplast
Vector
Plasmid
Escherichia
Methylobacterium
Xanthomonas
Propionibacterium
Mycobacterium
Stenotrophomonas
Variovorax
Brevundimonas
Arthrobacter
Corynebacterium
Pseudomonas
Delftia
Brugia
Homo sapiens
Pig dna sequence
Campestris
Streptococcus
Microbacterium
Sordaria
Idiomarina
Laccaria
Ustilago
Agrobacterium
Beijerinckia
Rhizobium
Sporisorium
Bradyrhizobium
Melanopsichium
Pseudozyma
Dichomitus
Pedobacter
Tilletiopsis
Rhizobium
Ensifer
