# Supplementary material for: A De Novo Genome Sequence Assembly of the Arabidopsis thaliana Accession Niederzenz-1 Displays Presence/Absence Variation and Strong Synteny
Source: PLoS One. 2016 Oct 6;11(10):e0164321. doi: 10.1371/journal.pone.0164321 (PMC5053417; doi:10.1371/journal.pone.0164321)
Supplement: S5 Table — Detected SV per relative coverage of all Col-0 reads are listed. (XLSX) [file pone.0164321.s015.xlsx]

## Sheet: Tabelle1
S5 Table. Effects of different read coverages on detected SV.
relative coverage	number of HDRs	cumulative size of HDR
1	10590	8569700
0.9	10681	8636049
0.8	10771	8713199
0.7	10901	8809320
0.6	11115	8929989
0.5	11451	9104264
0.3	13498	9870451
