# Supplementary material for: A De Novo Genome Sequence Assembly of the Arabidopsis thaliana Accession Niederzenz-1 Displays Presence/Absence Variation and Strong Synteny
Source: PLoS One. 2016 Oct 6;11(10):e0164321. doi: 10.1371/journal.pone.0164321 (PMC5053417; doi:10.1371/journal.pone.0164321)
Supplement: S6 Table — Small variants annotated by SnpEff as ‘stop_gained’, ‘splice_region_variant’ or ‘frameshift’ are listed. (XLSX) [file pone.0164321.s016.xlsx]

## Sheet: high_impact_snps_NEW
S6 Table. High impact small variants.
Chromosome	Position	ReferenceAllel	AlternativeAllel	AGI	EffectType
Chr1	164164	C	CTA	AT1G01450	frameshift
Chr1	454260	T	A	AT1G02300	stop_gained
Chr1	699121	A	ATGAAT	AT1G03022	stop_gained
Chr1	791050	CAG	C	AT1G03230	frameshift
Chr1	791053	C	CTT	AT1G03230	frameshift
Chr1	812120	T	A	AT1G03300	stop_gained
Chr1	874461	G	GA	AT1G03495	frameshift
Chr1	926303	TTA	T	AT1G03720	frameshift
Chr1	1224678	T	TG	AT1G04501	splice_region_variant
Chr1	1460265	TTTGCTTATCATATATAGCCCTCCCTTA	T	AT1G05080	splice_region_variant
Chr1	1461231	AG	A	AT1G05085	frameshift
Chr1	1641887	TTG	T	AT1G05550	frameshift
Chr1	1719120	C	CG	AT1G05730	frameshift
Chr1	1900873	A	AGG	AT1G06220	frameshift
Chr1	1900874	A	AT	AT1G06220	frameshift
Chr1	1966705	C	CAG	AT1G06450	frameshift
Chr1	1966706	C	CCCCT	AT1G06450	frameshift
Chr1	2034728	C	CTCCTA	AT1G06645	frameshift
Chr1	2243386	T	TG	AT1G07290	stop_lost
Chr1	2275571	GA	G	AT1G07400	frameshift
Chr1	2275575	AGG	A	AT1G07400	frameshift
Chr1	2325545	ATC	A	AT1G07550	frameshift
Chr1	2325548	A	AAG	AT1G07550	frameshift
Chr1	2494247	TGG	T	AT1G08032	frameshift
Chr1	2859036	A	AC	AT1G08910	frameshift
Chr1	2993820	A	G	AT1G09260	stop_lost
Chr1	3008063	A	AG	AT1G09300	frameshift
Chr1	3055498	G	GT	AT1G09470	frameshift
Chr1	3055646	T	TA	AT1G09470	frameshift
Chr1	3170670	C	CA	AT1G09790	frameshift
Chr1	3378164	G	GT	AT1G10300	frameshift
Chr1	3378438	TCG	T	AT1G10300	frameshift
Chr1	3419263	ATC	A	AT1G10410	frameshift
Chr1	3644610	G	GA	AT1G10920	frameshift
Chr1	3669665	A	AGATC	AT1G10980	frameshift
Chr1	4056257	AAG	A	AT1G12010	frameshift
Chr1	4130785	CTCCCT	C	AT1G12180	frameshift
Chr1	4130791	AC	A	AT1G12180	frameshift
Chr1	4153917	AG	A	AT1G12240	frameshift
Chr1	4153923	CGA	C	AT1G12240	frameshift
Chr1	4323780	CTCAT	C	AT1G12700	frameshift
Chr1	4323869	C	T	AT1G12700	stop_gained
Chr1	4507278	TC	T	AT1G13200	frameshift
Chr1	4507287	A	AG	AT1G13200	frameshift
Chr1	4621356	T	TGC	AT1G13470	frameshift
Chr1	4621357	T	TGCCG	AT1G13470	frameshift
Chr1	4621359	C	A	AT1G13470	frameshift
Chr1	4680654	T	A	AT1G13650	stop_gained
Chr1	5025952	G	GT	AT1G14640	stop_lost
Chr1	5049923	G	T	AT1G14688	stop_gained
Chr1	5394180	G	GT	AT1G15680	frameshift
Chr1	5405550	CA	C	AT1G15710	frameshift
Chr1	5405552	TCATCATCATCA	T	AT1G15710	frameshift
Chr1	5426930	CT	C	AT1G15770	frameshift
Chr1	5426948	A	AAC	AT1G15770	frameshift
Chr1	5428944	AC	A	AT1G15772	frameshift
Chr1	5517018	G	GA	AT1G16090	frameshift
Chr1	5595177	C	CCT	AT1G16360	frameshift
Chr1	5745525	A	C	AT1G16800	stop_lost
Chr1	5760340	A	C	AT1G16825	stop_lost
Chr1	5805342	TC	T	AT1G16970	frameshift
Chr1	5815293	C	CAA	AT1G17000	frameshift
Chr1	5815324	T	TA	AT1G17000	frameshift
Chr1	5896563	TGA	T	AT1G17240	frameshift
Chr1	5922928	C	CTT	AT1G17290	frameshift
Chr1	5922929	C	CT	AT1G17290	stop_gained
Chr1	6460896	A	ATG	AT1G18730	splice_region_variant
Chr1	6460899	AAT	A	AT1G18730	frameshift
Chr1	6486598	TTA	T	AT1G18810	frameshift
Chr1	6486601	GGATT	G	AT1G18810	frameshift
Chr1	6577320	AAG	A	AT1G19040	frameshift
Chr1	6658357	T	TTTTGCTA	AT1G19260	stop_gained
Chr1	6936936	T	A	AT1G20000	stop_gained
Chr1	6985496	T	A	AT1G20135	stop_lost
Chr1	7015045	T	A	AT1G20240	stop_gained
Chr1	7043926	G	T	AT1G20350	stop_gained
Chr1	7047440	TC	T	AT1G20360	frameshift
Chr1	7098014	G	GT	AT1G20490	frameshift
Chr1	7125005	GA	G	AT1G20570	frameshift
Chr1	7182562	TAA	T	AT1G20700	frameshift
Chr1	7185265	T	TGA	AT1G20710	stop_gained
Chr1	7215353	C	A	AT1G20770	stop_gained
Chr1	7290155	T	TCG	AT1G20925	frameshift
Chr1	7296304	C	CTACG	AT1G20940	stop_gained
Chr1	7439820	T	TAA	AT1G21250	frameshift
Chr1	7439821	G	GA	AT1G21250	frameshift
Chr1	7545625	AACAAT	A	AT1G21530	frameshift
Chr1	7732322	G	GT	AT1G21975	frameshift
Chr1	7854962	G	GA	AT1G22240	frameshift
Chr1	7900939	TA	T	AT1G22380	frameshift
Chr1	7988979	AAC	A	AT1G22600	frameshift
Chr1	7988985	T	TTC	AT1G22600	frameshift
Chr1	8045463	GCAAGTTC	G	AT1G22720	frameshift
Chr1	8132833	CT	C	AT1G22980	frameshift
Chr1	8227233	C	CAAATT	AT1G23200	frameshift
Chr1	8265628	C	CA	AT1G23300	frameshift
Chr1	8325808	G	GT	AT1G23450	frameshift
Chr1	8349785	AT	A	AT1G23540	frameshift
Chr1	8451183	C	T	AT1G23910	stop_gained
Chr1	8578903	AG	A	AT1G24220	frameshift
Chr1	8647166	A	T	AT1G24380	stop_gained
Chr1	8914663	AC	A	AT1G25410	frameshift
Chr1	9166500	G	GAC	AT1G26530	frameshift
Chr1	9253806	A	AG	AT1G26762	frameshift
Chr1	9317623	CT	C	AT1G26890	frameshift
Chr1	9319076	T	C	AT1G26890	stop_lost
Chr1	9365229	G	T	AT1G26976	stop_gained
Chr1	9376897	AAC	A	AT1G27008	splice_region_variant
Chr1	9407589	C	CTCATAACAT	AT1G27100	stop_gained
Chr1	9413111	T	C	AT1G27110	splice_region_variant
Chr1	9714714	C	A	AT1G27890	stop_gained
Chr1	9729847	A	C	AT1G27920	stop_lost
Chr1	9762102	G	T	AT1G28007	stop_gained
Chr1	9768407	T	TTTGGTCCC	AT1G28020	frameshift
Chr1	9835305	CTA	C	AT1G28150	splice_region_variant
Chr1	9844410	A	C	AT1G28180	stop_gained
Chr1	10275539	G	C	AT1G29355	stop_lost
Chr1	10299612	T	TCTAG	AT1G29410	stop_gained
Chr1	10320100	CATTCG	C	AT1G29490	frameshift
Chr1	10407442	T	TA	AT1G29740	frameshift
Chr1	10458083	CTGGAGCTG	C	AT1G29870	frameshift
Chr1	10515876	A	T	AT1G30020	stop_lost
Chr1	10515911	A	T	AT1G30020	stop_gained
Chr1	10599050	CA	C	AT1G30140	frameshift
Chr1	10599406	AAC	A	AT1G30140	frameshift
Chr1	10804825	C	CAT	AT1G30500	frameshift
Chr1	10804826	C	CG	AT1G30500	frameshift
Chr1	10849541	A	AC	AT1G30610	frameshift
Chr1	11044890	A	T	AT1G30972	stop_gained
Chr1	11047258	AAT	A	AT1G30974	frameshift
Chr1	11094865	AG	A	AT1G31090	frameshift
Chr1	11129749	A	AT	AT1G31163	frameshift
Chr1	11166756	C	A	AT1G31250	stop_gained
Chr1	11190547	GA	G	AT1G31290	frameshift
Chr1	11198567	A	G	AT1G31310	stop_lost
Chr1	11200023	C	CAT	AT1G31310	frameshift
Chr1	11238298	T	C	AT1G31370	stop_lost
Chr1	11246420	G	GGA	AT1G31400	frameshift
Chr1	11246421	ATT	A	AT1G31400	frameshift
Chr1	11278456	T	TG	AT1G31510	frameshift
Chr1	11282437	G	GGA	AT1G31530	frameshift
Chr1	11313387	G	A	AT1G31600	stop_gained
Chr1	11350586	TA	T	AT1G31710	frameshift
Chr1	11423409	T	A	AT1G31835	stop_gained
Chr1	11424265	TTA	T	AT1G31840	frameshift
Chr1	11424269	G	GAA	AT1G31840	frameshift
Chr1	11451387	CAA	C	AT1G31885	frameshift
Chr1	11514829	GA	G	AT1G32030	frameshift
Chr1	11566594	AATGTAACGACAACTTAAGACATTGTTATTTCCTTTTTGTAGCATATG	A	AT1G32150	splice_region_variant
Chr1	11653304	TA	T	AT1G32300	frameshift
Chr1	11682177	GTGAGCAT	G	AT1G32380	splice_region_variant
Chr1	11741721	G	GA	AT1G32480	frameshift
Chr1	11768397	A	T	AT1G32540	stop_gained
Chr1	11953611	AG	A	AT1G32975	frameshift
Chr1	11953614	TGACGGGGGACGTGGAGTATGCTTGAAAGG	T	AT1G32975	frameshift
Chr1	11960200	G	A	AT1G33010	stop_gained
Chr1	12002602	G	C	AT1G33102	stop_gained
Chr1	12227279	A	AG	AT1G33730	frameshift
Chr1	12283910	G	C	AT1G33840	stop_gained
Chr1	12349891	T	A	AT1G33970	splice_region_variant
Chr1	12350209	CT	C	AT1G33970	frameshift
Chr1	12401000	T	TGA	AT1G34065	frameshift
Chr1	12498508	T	A	AT1G34290	stop_gained
Chr1	12515011	AG	A	AT1G34315	frameshift
Chr1	12597154	TG	T	AT1G34460	frameshift
Chr1	12608113	CATAAAGAT	C	AT1G34480	frameshift
Chr1	12650578	A	AT	AT1G34550	stop_gained
Chr1	12654217	G	GA	AT1G34560	frameshift
Chr1	12654671	GT	G	AT1G34560	stop_lost
Chr1	12956588	G	GT	AT1G35310	frameshift
Chr1	13255558	TA	T	AT1G35750	frameshift
Chr1	13333895	G	A	AT1G35860	stop_gained
Chr1	13341953	A	G	AT1G35890	stop_lost
Chr1	13436631	CA	C	AT1G36030	frameshift
Chr1	13453508	T	A	AT1G36050	stop_gained
Chr1	13481851	AC	A	AT1G36078	frameshift
Chr1	13495117	G	GC	AT1G36100	frameshift
Chr1	13613485	T	TA	AT1G36230	frameshift
Chr1	13613876	T	TTC	AT1G36230	frameshift
Chr1	13867572	C	A	AT1G36675	stop_gained
Chr1	13983766	TC	T	AT1G36920	frameshift
Chr1	13984130	C	T	AT1G36920	stop_gained
Chr1	13986495	GA	G	AT1G36925	frameshift
Chr1	13987258	C	CA	AT1G36925	frameshift
Chr1	14510911	G	GC	AT1G38630	stop_gained
Chr1	14999926	G	GC	AT1G40087	frameshift
Chr1	14999929	GC	G	AT1G40087	frameshift
Chr1	15582425	A	T	AT1G41820	stop_lost
Chr1	15583925	C	T	AT1G41820	stop_gained
Chr1	16041701	C	T	AT1G42680	stop_gained
Chr1	16067395	CATAT	C	AT1G42700	frameshift
Chr1	16078193	G	A	AT1G42710	stop_gained
Chr1	16151439	T	TC	AT1G43005	frameshift
Chr1	16154459	GGC	G	AT1G43010	frameshift
Chr1	16319185	G	GA	AT1G43260	frameshift
Chr1	16357025	TA	T	AT1G43320	frameshift
Chr1	16359758	G	A	AT1G43330	stop_gained
Chr1	16437630	TA	T	AT1G43630	frameshift
Chr1	16654145	TC	T	AT1G43900	frameshift
Chr1	16672584	A	G	AT1G43950	stop_lost
Chr1	16672597	TC	T	AT1G43950	frameshift
Chr1	16681618	C	T	AT1G43970	stop_gained
Chr1	16716694	AT	A	AT1G44020	frameshift
Chr1	16717528	AGT	A	AT1G44020	frameshift
Chr1	16717954	C	A	AT1G44020	stop_gained
Chr1	16777181	AT	A	AT1G44110	frameshift
Chr1	16882096	AGATT	A	AT1G44674	frameshift
Chr1	16887464	C	T	AT1G44740	stop_gained
Chr1	16923982	A	AGGCTG	AT1G44810	frameshift
Chr1	16923983	A	AT	AT1G44810	frameshift
Chr1	17050927	C	CA	AT1G45100	frameshift
Chr1	17327046	A	T	AT1G47270	stop_gained
Chr1	17359133	C	CA	AT1G47350	frameshift
Chr1	17366002	G	A	AT1G47370	stop_gained
Chr1	17378932	AC	A	AT1G47389	frameshift
Chr1	17379867	GA	G	AT1G47390	frameshift
Chr1	17402868	C	CAT	AT1G47450	frameshift
Chr1	17415130	C	CAT	AT1G47470	frameshift
Chr1	17431194	T	TGAAGAAATTACAA	AT1G47497	frameshift
Chr1	17601946	A	AT	AT1G47800	frameshift
Chr1	17604552	AT	A	AT1G47810	stop_lost
Chr1	17642616	C	CA	AT1G47885	frameshift
Chr1	17645311	A	ACTAG	AT1G47890	stop_gained
Chr1	17660945	CT	C	AT1G47915	frameshift
Chr1	17687673	A	AT	AT1G47970	frameshift
Chr1	17687674	G	GAT	AT1G47970	frameshift
Chr1	17728537	AC	A	AT1G48060	frameshift
Chr1	17785568	GC	G	AT1G48150	frameshift
Chr1	17794909	G	T	AT1G48190	stop_gained
Chr1	17936649	T	A	AT1G48510	stop_lost
Chr1	17999975	A	T	AT1G48670	stop_gained
Chr1	18022104	A	AC	AT1G48730	frameshift
Chr1	18022106	A	ACATGAGAT	AT1G48730	frameshift
Chr1	18055469	C	CAT	AT1G48820	frameshift
Chr1	18056968	G	GCTGCAAGC	AT1G48820	frameshift
Chr1	18134982	G	GT	AT1G49015	stop_gained
Chr1	18136812	AC	A	AT1G49030	frameshift
Chr1	18136814	TCC	T	AT1G49030	frameshift
Chr1	18151463	GTAAAGAA	G	AT1G49050	splice_region_variant
Chr1	18405596	TA	T	AT1G49730	frameshift
Chr1	18436137	C	G	AT1G49790	stop_lost
Chr1	18488732	CTA	C	AT1G49940	splice_region_variant
Chr1	18648987	C	CCAGT	AT1G50350	frameshift
Chr1	18855320	G	A	AT1G50870	stop_gained
Chr1	18896363	TC	T	AT1G50970	frameshift
Chr1	18897124	AG	A	AT1G50970	frameshift
Chr1	18900546	T	TA	AT1G50980	frameshift
Chr1	18900591	CT	C	AT1G50980	frameshift
Chr1	18963755	G	A	AT1G51172	stop_gained
Chr1	19010408	G	GA	AT1G51270	stop_lost
Chr1	19068469	A	AC	AT1G51430	frameshift
Chr1	19074602	T	TA	AT1G51450	frameshift
Chr1	19074605	TC	T	AT1G51450	frameshift
Chr1	19245328	CG	C	AT1G51830	frameshift
Chr1	19245332	T	TA	AT1G51830	frameshift
Chr1	19245771	G	T	AT1G51830	stop_gained
Chr1	19280534	GT	G	AT1G51900	frameshift
Chr1	19558410	A	T	AT1G52490	stop_gained
Chr1	19667820	G	T	AT1G52810	stop_gained
Chr1	19722946	CCT	C	AT1G52940	frameshift
Chr1	19741286	AG	A	AT1G52990	frameshift
Chr1	19747865	GA	G	AT1G53010	frameshift
Chr1	19747867	TGC	T	AT1G53010	frameshift
Chr1	19748119	AG	A	AT1G53010	frameshift
Chr1	19748122	AGG	A	AT1G53010	frameshift
Chr1	19868140	G	A	AT1G53282	stop_gained
Chr1	19910703	A	AT	AT1G53370	frameshift
Chr1	19953838	A	ATT	AT1G53450	frameshift
Chr1	20161842	TCC	T	AT1G54020	frameshift
Chr1	20161845	TC	T	AT1G54020	frameshift
Chr1	20291169	T	TTC	AT1G54360	frameshift
Chr1	20434288	ACGAAGAGG	A	AT1G54760	frameshift
Chr1	20628353	CA	C	AT1G55300	splice_region_variant
Chr1	20785599	GA	G	AT1G55615	frameshift
Chr1	20830587	CAT	C	AT1G55720	frameshift
Chr1	20833686	TGA	T	AT1G55730	frameshift
Chr1	20833691	A	ACG	AT1G55730	frameshift
Chr1	20927336	G	A	AT1G55950	stop_gained
Chr1	20934522	A	ACCTC	AT1G55970	stop_gained
Chr1	20992605	GTT	G	AT1G56120	frameshift
Chr1	20992610	G	GAC	AT1G56120	frameshift
Chr1	21000420	TGC	T	AT1G56130	frameshift
Chr1	21000423	T	TGA	AT1G56130	frameshift
Chr1	21071425	C	T	AT1G56270	stop_gained
Chr1	21073925	T	TA	AT1G56280	frameshift
Chr1	21175620	A	AC	AT1G56520	frameshift
Chr1	21327463	T	A	AT1G57590	stop_gained
Chr1	21473507	A	C	AT1G58037	stop_lost
Chr1	21511211	TTG	T	AT1G58090	frameshift
Chr1	21511311	A	AC	AT1G58090	frameshift
Chr1	21693608	AT	A	AT1G58390	frameshift
Chr1	21850116	C	T	AT1G59453	stop_gained
Chr1	21880048	C	CAACT	AT1G59550	splice_region_variant
Chr1	21904874	TG	T	AT1G59620	frameshift
Chr1	21907749	T	TA	AT1G59630	frameshift
Chr1	21925669	A	ACTTC	AT1G59660	frameshift
Chr1	21925674	T	TTTGGA	AT1G59660	frameshift
Chr1	21931063	T	TA	AT1G59670	frameshift
Chr1	21939659	AAGTTCATCAAGTGAGATCTTTCTTTTGAAGCTGAGCTGTGAAGTGAAGGCTTTGGCTGCAATT	A	AT1G59710	stop_lost
Chr1	21993954	GA	G	AT1G59780	frameshift
Chr1	21995234	T	TG	AT1G59780	frameshift
Chr1	22220650	TCG	T	AT1G60260	frameshift
Chr1	22220654	T	TTG	AT1G60260	frameshift
Chr1	22222268	A	C	AT1G60270	stop_lost
Chr1	22223482	TC	T	AT1G60270	splice_region_variant
Chr1	22246722	AG	A	AT1G60380	frameshift
Chr1	22246941	GTCTGA	G	AT1G60380	frameshift
Chr1	22292659	G	T	AT1G60500	stop_gained
Chr1	22435331	C	CT	AT1G60930	splice_region_variant
Chr1	22600605	GC	G	AT1G61270	frameshift
Chr1	22607711	GTAC	G	AT1G61300	stop_lost
Chr1	22614279	ACT	A	AT1G61310	frameshift
Chr1	22614282	T	TAC	AT1G61310	frameshift
Chr1	22915969	T	TGC	AT1G62010	frameshift
Chr1	22915970	TTC	T	AT1G62010	frameshift
Chr1	23177502	AT	A	AT1G62590	frameshift
Chr1	23188224	T	TCG	AT1G62630	frameshift
Chr1	23188226	TGG	T	AT1G62630	frameshift
Chr1	23301760	CAATT	C	AT1G62914	frameshift
Chr1	23301768	T	TGATC	AT1G62914	stop_gained
Chr1	23379727	GA	G	AT1G63055	frameshift
Chr1	23504383	C	T	AT1G63370	stop_gained
Chr1	23566164	AT	A	AT1G63535	frameshift
Chr1	23566171	C	CT	AT1G63535	frameshift
Chr1	23653319	TGCGATCTC	T	AT1G63750	frameshift
Chr1	23704753	AT	A	AT1G63860	splice_region_variant
Chr1	23708701	CA	C	AT1G63870	frameshift
Chr1	23709851	GA	G	AT1G63870	frameshift
Chr1	23709854	C	CT	AT1G63870	frameshift
Chr1	23745350	A	AT	AT1G63990	frameshift
Chr1	23751190	AC	A	AT1G64010	frameshift
Chr1	23751277	GA	G	AT1G64010	frameshift
Chr1	23751757	T	A	AT1G64020	stop_lost
Chr1	23785981	GA	G	AT1G64080	frameshift
Chr1	23785986	T	TC	AT1G64080	frameshift
Chr1	23944806	C	CG	AT1G64470	frameshift
Chr1	24176617	G	GA	AT1G65080	frameshift
Chr1	24187789	CCAATAAAGCCTCAATCTTTTAGCCG	C	AT1G65110	frameshift
Chr1	24204855	G	A	AT1G65150	stop_gained
Chr1	24572092	AC	A	AT1G65990	frameshift
Chr1	24728057	A	AT	AT1G66320	frameshift
Chr1	24758488	T	A	AT1G66380	stop_lost
Chr1	24777428	C	CA	AT1G66420	frameshift
Chr1	24782923	C	A	AT1G66440	stop_gained
Chr1	24834601	G	GT	AT1G66560	stop_gained
Chr1	24850265	A	AT	AT1G66610	frameshift
Chr1	24850276	T	TG	AT1G66610	frameshift
Chr1	24851391	AC	A	AT1G66610	frameshift
Chr1	24852832	C	CA	AT1G66620	frameshift
Chr1	24852833	T	TCA	AT1G66620	frameshift
Chr1	24855945	ACG	A	AT1G66630	frameshift
Chr1	24857993	T	TA	AT1G66640	frameshift
Chr1	24860353	CG	C	AT1G66650	frameshift
Chr1	25183402	A	AT	AT1G67270	frameshift
Chr1	25184997	C	A	AT1G67270	stop_gained
Chr1	25214951	C	CAA	AT1G67330	frameshift
Chr1	25214952	GCC	G	AT1G67330	frameshift
Chr1	25343134	G	A	AT1G67623	stop_gained
Chr1	25365962	TC	T	AT1G67680	stop_lost
Chr1	25409029	A	AG	AT1G67770	frameshift
Chr1	25409030	A	AAGAAG	AT1G67770	frameshift
Chr1	25409979	T	TG	AT1G67770	frameshift
Chr1	25455451	C	CAT	AT1G67880	frameshift
Chr1	25995187	A	AATACACCC	AT1G69150	frameshift
Chr1	26173610	TA	T	AT1G69580	frameshift
Chr1	26228405	CT	C	AT1G69720	frameshift
Chr1	26277887	CTA	C	AT1G69810	splice_region_variant
Chr1	26283313	T	C	AT1G69820	stop_lost
Chr1	26334463	CT	C	AT1G69920	frameshift
Chr1	26389486	TCG	T	AT1G70060	frameshift
Chr1	26439655	A	G	AT1G70209	stop_lost
Chr1	26553116	A	AG	AT1G70450	frameshift
Chr1	26582143	T	G	AT1G70510	stop_lost
Chr1	26721020	C	CT	AT1G70870	splice_region_variant
Chr1	26757261	G	T	AT1G70960	stop_gained
Chr1	26827219	C	CA	AT1G71150	frameshift
Chr1	26855112	G	GA	AT1G71235	frameshift
Chr1	26855113	T	TGA	AT1G71235	frameshift
Chr1	26870271	CA	C	AT1G71280	frameshift
Chr1	26871752	CT	C	AT1G71280	frameshift
Chr1	26971524	CA	C	AT1G71697	frameshift
Chr1	27068655	C	T	AT1G71920	stop_gained
Chr1	27133965	AT	A	AT1G72120	frameshift
Chr1	27133968	G	GT	AT1G72120	frameshift
Chr1	27334432	C	A	AT1G72580	stop_gained
Chr1	27396502	C	A	AT1G72790	stop_gained
Chr1	27476574	C	CCT	AT1G73050	frameshift
Chr1	27581819	ATT	A	AT1G73360	frameshift
Chr1	27642662	T	TA	AT1G73510	frameshift
Chr1	27848668	GTTTCGCCGGCATGGTTC	G	AT1G74050	frameshift
Chr1	27891662	G	A	AT1G74170	stop_gained
Chr1	28028414	AC	A	AT1G74620	frameshift
Chr1	28028891	TG	T	AT1G74620	frameshift
Chr1	28253975	GAC	G	AT1G75290	frameshift
Chr1	28256645	TA	T	AT1G75300	frameshift
Chr1	28505845	C	CT	AT1G75920	frameshift
Chr1	28689954	C	CT	AT1G76470	frameshift
Chr1	28695911	TC	T	AT1G76490	frameshift
Chr1	28695914	TCTCTCTC	T	AT1G76490	frameshift
Chr1	28719220	A	AC	AT1G76530	frameshift
Chr1	28838484	A	AGAAG	AT1G76820	frameshift
Chr1	28845197	T	TAG	AT1G76830	frameshift
Chr1	29031052	CA	C	AT1G77270	frameshift
Chr1	29181780	C	CG	AT1G77650	frameshift
Chr1	29301299	GA	G	AT1G77930	frameshift
Chr1	29323191	AT	A	AT1G77990	frameshift
Chr1	29342193	A	T	AT1G78030	stop_gained
Chr1	29426543	TG	T	AT1G78220	frameshift
Chr1	29610585	GGA	G	AT1G78740	frameshift
Chr1	29826944	G	GA	AT1G79280	splice_region_variant
Chr1	30059782	T	TC	AT1G79920	frameshift
Chr1	30126984	GTATA	G	AT1G80070	splice_region_variant
Chr1	30162266	A	AT	AT1G80200	frameshift
Chr1	30162280	A	AT	AT1G80200	frameshift
Chr1	30389763	C	A	AT1G80865	stop_gained
Chr1	30411461	T	TG	AT1G80940	frameshift
Chr1	30417081	AT	A	AT1G80960	frameshift
Chr1	30418037	GTA	G	AT1G80960	frameshift
Chr2	128442	AC	A	AT2G01240	frameshift
Chr2	190183	GAGCT	G	AT2G01430	frameshift
Chr2	190190	G	GAT	AT2G01430	frameshift
Chr2	339828	GA	G	AT2G01780	frameshift
Chr2	359402	A	AAG	AT2G01820	frameshift
Chr2	359403	T	TC	AT2G01820	frameshift
Chr2	360680	AT	A	AT2G01820	frameshift
Chr2	1044229	CG	C	AT2G03460	frameshift
Chr2	1098331	ATGGCACACTTTGAAACATGGAGT	A	AT2G03600	stop_lost
Chr2	1167578	A	G	AT2G03821	stop_lost
Chr2	1213548	T	TGATG	AT2G03932	frameshift
Chr2	1221135	AT	A	AT2G03936	frameshift
Chr2	1224416	AT	A	AT2G03937	frameshift
Chr2	1275476	C	CTG	AT2G04020	frameshift
Chr2	1342138	C	CAG	AT2G04060	stop_lost
Chr2	1449847	T	G	AT2G04235	stop_gained
Chr2	1537011	A	T	AT2G04425	stop_gained
Chr2	1538973	T	TG	AT2G04430	frameshift
Chr2	1544145	TG	T	AT2G04450	frameshift
Chr2	1614018	AT	A	AT2G04622	frameshift
Chr2	1641830	TC	T	AT2G04680	frameshift
Chr2	1641834	C	CT	AT2G04680	frameshift
Chr2	1642083	T	TA	AT2G04680	frameshift
Chr2	1642085	CT	C	AT2G04680	frameshift
Chr2	1648320	TA	T	AT2G04700	frameshift
Chr2	1689322	G	T	AT2G04810	stop_gained
Chr2	1845983	TA	T	AT2G05120	frameshift
Chr2	1939140	CA	C	AT2G05330	frameshift
Chr2	1939435	C	CA	AT2G05330	frameshift
Chr2	1961122	AT	A	AT2G05370	frameshift
Chr2	1975696	A	AC	AT2G05400	frameshift
Chr2	1984168	T	G	AT2G05420	stop_gained
Chr2	2101905	C	CA	AT2G05645	frameshift
Chr2	2230481	CTA	C	AT2G05830	frameshift
Chr2	2230484	G	GGC	AT2G05830	frameshift
Chr2	2257128	G	GT	AT2G05900	frameshift
Chr2	2264263	T	C	AT2G05915	stop_lost
Chr2	2435192	A	AG	AT2G06210	frameshift
Chr2	2806720	CA	C	AT2G06904	frameshift
Chr2	2815830	TG	T	AT2G06908	frameshift
Chr2	2867672	T	C	AT2G06960	stop_lost
Chr2	2952869	G	A	AT2G07110	stop_gained
Chr2	2987642	TTA	T	AT2G07190	frameshift
Chr2	3501961	CA	C	AT2G07835	frameshift
Chr2	3584734	C	CA	AT2G07760	splice_region_variant
Chr2	3615550	GA	G	AT2G07981	frameshift
Chr2	3703473	C	CT	AT2G09838	frameshift
Chr2	4015140	G	A	AT2G10440	stop_gained
Chr2	4110576	G	GA	AT2G10560	frameshift
Chr2	4303659	A	ACGTCTTC	AT2G10930	frameshift
Chr2	4348948	TA	T	AT2G11005	frameshift
Chr2	4362979	G	A	AT2G11010	stop_gained
Chr2	4366446	C	T	AT2G11015	stop_gained
Chr2	4452050	TC	T	AT2G11200	frameshift
Chr2	4452073	GT	G	AT2G11200	frameshift
Chr2	4634333	G	T	AT2G11570	stop_gained
Chr2	4660775	T	C	AT2G11620	stop_lost
Chr2	4662410	AT	A	AT2G11626	frameshift
Chr2	4789613	C	T	AT2G11851	stop_gained
Chr2	4804541	GT	G	AT2G11891	frameshift
Chr2	5055525	T	G	AT2G12465	stop_lost
Chr2	5296403	C	T	AT2G12905	stop_gained
Chr2	5315040	A	G	AT2G12935	stop_lost
Chr2	5315156	G	T	AT2G12935	stop_gained
Chr2	5319087	T	C	AT2G12940	stop_lost
Chr2	5438412	GA	G	AT2G13150	frameshift
Chr2	5438424	GA	G	AT2G13150	frameshift
Chr2	5627953	G	A	AT2G13500	stop_gained
Chr2	5630012	T	TGA	AT2G13510	frameshift
Chr2	5737434	GGTACT	G	AT2G13770	frameshift
Chr2	5858837	CA	C	AT2G13950	frameshift
Chr2	5859008	T	TG	AT2G13950	frameshift
Chr2	5859010	G	GA	AT2G13950	frameshift
Chr2	5870287	CG	C	AT2G13980	frameshift
Chr2	5885541	G	GT	AT2G14000	frameshift
Chr2	5885671	A	T	AT2G14000	stop_gained
Chr2	5913817	A	C	AT2G14050	stop_lost
Chr2	5915075	C	CAT	AT2G14060	frameshift
Chr2	5927602	T	TG	AT2G14080	frameshift
Chr2	5927606	TG	T	AT2G14080	frameshift
Chr2	5929089	T	TTC	AT2G14080	frameshift
Chr2	5929093	ATG	A	AT2G14080	frameshift
Chr2	5981685	G	GT	AT2G14170	frameshift
Chr2	5981688	G	GAT	AT2G14170	frameshift
Chr2	6056710	G	GT	AT2G14288	frameshift
Chr2	6356927	A	AGAAAG	AT2G14800	frameshift
Chr2	6399674	CA	C	AT2G14890	frameshift
Chr2	6511230	A	ATGCT	AT2G15042	stop_gained
Chr2	6555935	GA	G	AT2G15110	frameshift
Chr2	6556112	C	A	AT2G15110	stop_gained
Chr2	6630898	TC	T	AT2G15260	frameshift
Chr2	6630900	AAGAGATTCGTGATTCTCAGAATCTTATTGATG	A	AT2G15260	frameshift
Chr2	6677634	T	A	AT2G15340	stop_gained
Chr2	6694929	GAT	G	AT2G15360	frameshift
Chr2	6695006	C	CAT	AT2G15360	frameshift
Chr2	6725674	TC	T	AT2G15420	frameshift
Chr2	6726504	TC	T	AT2G15420	frameshift
Chr2	6763782	A	AT	AT2G15500	frameshift
Chr2	6806611	T	A	AT2G15610	stop_gained
Chr2	6829570	CT	C	AT2G15670	frameshift
Chr2	6829603	GT	G	AT2G15670	frameshift
Chr2	6845081	C	CT	AT2G15710	frameshift
Chr2	6871330	CCAAAA	C	AT2G15770	frameshift
Chr2	7024776	G	GT	AT2G16200	stop_gained
Chr2	7062038	C	CT	AT2G16300	frameshift
Chr2	7079099	AAT	A	AT2G16365	frameshift
Chr2	7288522	T	TA	AT2G16810	frameshift
Chr2	7288728	GT	G	AT2G16810	frameshift
Chr2	7311088	TC	T	AT2G16870	frameshift
Chr2	7311091	T	TC	AT2G16870	frameshift
Chr2	7411455	ATT	A	AT2G17050	frameshift
Chr2	7435090	A	G	AT2G17090	stop_lost
Chr2	7566217	T	TA	AT2G17420	frameshift
Chr2	7652249	C	CT	AT2G17590	frameshift
Chr2	7709604	A	AT	AT2G17750	frameshift
Chr2	7853485	G	GA	AT2G18070	frameshift
Chr2	7869683	GA	G	AT2G18100	frameshift
Chr2	7871255	C	G	AT2G18100	stop_gained
Chr2	8002812	GT	G	AT2G18460	frameshift
Chr2	8033516	A	AT	AT2G18510	frameshift
Chr2	8111779	C	T	AT2G18700	stop_gained
Chr2	8116493	CT	C	AT2G18720	frameshift
Chr2	8136976	TAGGTGCCTAG	T	AT2G18780	stop_lost
Chr2	8137043	G	T	AT2G18780	stop_gained
Chr2	8163479	G	T	AT2G18850	stop_lost
Chr2	8168659	C	CT	AT2G18870	stop_gained
Chr2	8202219	G	GTA	AT2G18938	frameshift
Chr2	8202368	C	CT	AT2G18938	frameshift
Chr2	8307069	TG	T	AT2G19150	frameshift
Chr2	8327201	AAACC	A	AT2G19190	splice_region_variant
Chr2	8485632	G	A	AT2G19610	stop_gained
Chr2	8569019	G	A	AT2G19850	stop_gained
Chr2	8602222	C	G	AT2G19920	stop_lost
Chr2	8603121	CTTCCAACTGT	C	AT2G19920	frameshift
Chr2	8603510	T	TCC	AT2G19920	frameshift
Chr2	8613361	T	TC	AT2G19940	frameshift
Chr2	8614071	G	A	AT2G19940	stop_gained
Chr2	8799691	ATT	A	AT2G20400	frameshift
Chr2	8799694	CTATGAAGAATTATCCGTTAAATGATGATGATGCAAAT	C	AT2G20400	frameshift
Chr2	8871996	A	AT	AT2G20595	frameshift
Chr2	8876718	ATT	A	AT2G20605	frameshift
Chr2	9000026	TAGTCACG	T	AT2G20921	stop_lost
Chr2	9007409	AGT	A	AT2G20960	frameshift
Chr2	9007412	CG	C	AT2G20960	frameshift
Chr2	9075330	AT	A	AT2G21180	frameshift
Chr2	9180470	TA	T	AT2G21450	frameshift
Chr2	9203510	C	T	AT2G21480	stop_gained
Chr2	9218566	T	TAC	AT2G21520	frameshift
Chr2	9218567	T	TA	AT2G21520	frameshift
Chr2	9316199	A	AT	AT2G21850	frameshift
Chr2	9316205	TG	T	AT2G21850	frameshift
Chr2	9316265	ACG	A	AT2G21850	frameshift
Chr2	9316268	A	AAT	AT2G21850	frameshift
Chr2	9347064	G	C	AT2G21920	stop_gained
Chr2	9504822	C	CTT	AT2G22400	frameshift
Chr2	9508787	A	AT	AT2G22400	frameshift
Chr2	9517190	CTTCTTCT	C	AT2G22426	frameshift
Chr2	9529220	CT	C	AT2G22440	frameshift
Chr2	9529916	A	G	AT2G22440	stop_lost
Chr2	9597159	CGG	C	AT2G22600	frameshift
Chr2	9597162	C	CTCCT	AT2G22600	frameshift
Chr2	9721405	GT	G	AT2G22820	frameshift
Chr2	9762279	A	T	AT2G22941	stop_gained
Chr2	9842091	CA	C	AT2G23120	frameshift
Chr2	9863217	G	T	AT2G23160	stop_gained
Chr2	9866740	G	C	AT2G23171	stop_gained
Chr2	9878485	G	GAT	AT2G23190	frameshift
Chr2	9878487	GGA	G	AT2G23190	frameshift
Chr2	9884556	GT	G	AT2G23220	frameshift
Chr2	9886494	CA	C	AT2G23220	frameshift
Chr2	9886523	T	A	AT2G23220	stop_gained
Chr2	9892748	T	A	AT2G23230	stop_gained
Chr2	9964331	C	CT	AT2G23400	frameshift
Chr2	9991226	CAA	C	AT2G23450	frameshift
Chr2	10179325	GTA	G	AT2G23910	splice_region_variant
Chr2	10282092	G	GTT	AT2G24180	frameshift
Chr2	10282094	CCA	C	AT2G24180	frameshift
Chr2	10284933	AT	A	AT2G24190	frameshift
Chr2	10375487	C	CA	AT2G24395	frameshift
Chr2	10453830	G	T	AT2G24600	stop_gained
Chr2	10484795	C	A	AT2G24650	stop_gained
Chr2	10501119	A	AC	AT2G24690	frameshift
Chr2	10501120	TGTTA	T	AT2G24690	frameshift
Chr2	10509970	AG	A	AT2G24696	frameshift
Chr2	10510192	C	T	AT2G24696	stop_gained
Chr2	10517558	G	GTT	AT2G24710	frameshift
Chr2	10517562	GCT	G	AT2G24710	frameshift
Chr2	10524846	C	CT	AT2G24720	frameshift
Chr2	10525235	CA	C	AT2G24720	frameshift
Chr2	10529767	C	CA	AT2G24740	frameshift
Chr2	10531056	AC	A	AT2G24740	frameshift
Chr2	10531081	A	ATT	AT2G24740	frameshift
Chr2	10531082	C	CT	AT2G24740	frameshift
Chr2	10531874	T	TC	AT2G24740	frameshift
Chr2	10581161	GTA	G	AT2G24840	frameshift
Chr2	10588666	AC	A	AT2G24870	frameshift
Chr2	10609445	A	AG	AT2G24940	frameshift
Chr2	10611954	GC	G	AT2G24945	frameshift
Chr2	10613108	GA	G	AT2G24950	frameshift
Chr2	10632094	C	CT	AT2G25010	stop_gained
Chr2	10668119	CTCCGGTAACCAAAAATGGTT	C	AT2G25080	frameshift
Chr2	10747586	C	CCTAG	AT2G25230	stop_gained
Chr2	10752461	TG	T	AT2G25240	frameshift
Chr2	10826742	CTA	C	AT2G25440	frameshift
Chr2	10826969	A	AC	AT2G25440	frameshift
Chr2	10827247	C	CT	AT2G25440	frameshift
Chr2	10846314	G	C	AT2G25482	stop_gained
Chr2	10884122	TA	T	AT2G25565	frameshift
Chr2	10893581	A	T	AT2G25590	stop_gained
Chr2	10913897	CA	C	AT2G25640	frameshift
Chr2	11068819	GTC	G	AT2G25950	splice_region_variant
Chr2	11077771	CT	C	AT2G25980	frameshift
Chr2	11120890	GA	G	AT2G26110	frameshift
Chr2	11243577	C	CTA	AT2G26430	frameshift
Chr2	11280529	AT	A	AT2G26520	frameshift
Chr2	11433926	T	TCTA	AT2G26810	stop_gained
Chr2	11816928	G	A	AT2G27710	splice_region_variant
Chr2	11823939	T	A	AT2G27750	stop_gained
Chr2	12150460	T	G	AT2G28401	stop_gained
Chr2	12215531	G	C	AT2G28520	stop_lost
Chr2	12317386	A	T	AT2G28700	stop_lost
Chr2	12461667	G	T	AT2G29000	stop_gained
Chr2	12513469	C	CAA	AT2G29120	frameshift
Chr2	12513470	TTC	T	AT2G29120	frameshift
Chr2	12630934	C	T	AT2G29480	stop_gained
Chr2	12631670	C	CGA	AT2G29490	frameshift
Chr2	12631671	TGC	T	AT2G29490	frameshift
Chr2	12672095	G	A	AT2G29640	stop_gained
Chr2	12677435	C	T	AT2G29654	stop_gained
Chr2	12689355	A	AC	AT2G29679	frameshift
Chr2	12699147	C	A	AT2G29710	stop_gained
Chr2	12908483	AT	A	AT2G30270	frameshift
Chr2	13075275	GT	G	AT2G30680	frameshift
Chr2	13093147	GT	G	AT2G30730	frameshift
Chr2	13094642	CT	C	AT2G30730	frameshift
Chr2	13161840	CA	C	AT2G30925	frameshift
Chr2	13209770	AC	A	AT2G31040	frameshift
Chr2	13386115	AT	A	AT2G31390	frameshift
Chr2	13398645	AAG	A	AT2G31432	frameshift
Chr2	13398650	A	AAC	AT2G31432	frameshift
Chr2	13410932	CAT	C	AT2G31480	frameshift
Chr2	13452632	AG	A	AT2G31620	frameshift
Chr2	13480929	C	CT	AT2G31700	frameshift
Chr2	13546029	C	CTCTGGCTA	AT2G31862	frameshift
Chr2	13587716	GCTCT	G	AT2G31957	frameshift
Chr2	13664224	G	A	AT2G32160	stop_gained
Chr2	13788400	A	AG	AT2G32470	frameshift
Chr2	13901380	AC	A	AT2G32780	frameshift
Chr2	14010015	A	G	AT2G33006	stop_lost
Chr2	14010184	TA	T	AT2G33006	frameshift
Chr2	14034082	A	AT	AT2G33080	frameshift
Chr2	14860199	AT	A	AT2G35280	frameshift
Chr2	14880299	GC	G	AT2G35345	frameshift
Chr2	14906219	GT	G	AT2G35460	frameshift
Chr2	15022722	GAACCA	G	AT2G35733	frameshift
Chr2	15203943	G	GA	AT2G36261	frameshift
Chr2	15215339	T	TTA	AT2G36305	frameshift
Chr2	15215341	TAC	T	AT2G36305	frameshift
Chr2	15233216	CAGTTTTAA	C	AT2G36325	stop_lost
Chr2	15325902	G	GA	AT2G36540	frameshift
Chr2	15335659	ATG	A	AT2G36570	frameshift
Chr2	15335663	T	TCC	AT2G36570	frameshift
Chr2	15361166	AAGCAGAAG	A	AT2G36650	frameshift
Chr2	15508955	C	T	AT2G36920	stop_gained
Chr2	15511840	GGA	G	AT2G36940	frameshift
Chr2	15710526	T	C	AT2G37435	stop_lost
Chr2	16033737	CTTACG	C	AT2G38280	splice_region_variant
Chr2	16070964	CTAATCTCATGG	C	AT2G38365	frameshift
Chr2	16152932	C	CT	AT2G38620	stop_gained
Chr2	16191311	G	T	AT2G38720	stop_gained
Chr2	16238682	T	TA	AT2G38880	frameshift
Chr2	16240141	T	C	AT2G38880	splice_region_variant
Chr2	16704606	TAAATGTAAAGTTAGTTTTCACCAAAAAAAAAA	T	AT2G40004	splice_region_variant
Chr2	16892494	TAA	T	AT2G40450	frameshift
Chr2	16901111	TGG	T	AT2G40460	frameshift
Chr2	16901114	AG	A	AT2G40460	frameshift
Chr2	16944375	TG	T	AT2G40580	frameshift
Chr2	17051587	G	GCTACGAGC	AT2G40850	frameshift
Chr2	17094218	C	T	AT2G40955	stop_gained
Chr2	17195836	AAT	A	AT2G41231	frameshift
Chr2	17215938	T	TC	AT2G41300	frameshift
Chr2	17294548	AC	A	AT2G41473	frameshift
Chr2	17416177	AG	A	AT2G41740	frameshift
Chr2	17579491	C	A	AT2G42170	stop_gained
Chr2	17643469	A	T	AT2G42370	stop_gained
Chr2	17676422	CA	C	AT2G42460	frameshift
Chr2	17676929	C	A	AT2G42460	stop_gained
Chr2	17709420	CTA	C	AT2G42530	splice_region_variant
Chr2	17867423	A	AT	AT2G42955	frameshift
Chr2	18040102	AC	A	AT2G43440	frameshift
Chr2	18041587	C	CT	AT2G43445	frameshift
Chr2	18058202	C	A	AT2G43490	splice_region_variant
Chr2	18073301	G	GA	AT2G43550	frameshift
Chr2	18199987	ATC	A	AT2G43945	frameshift
Chr2	18204364	A	AT	AT2G43960	frameshift
Chr2	18270691	T	TTCATCACA	AT2G44180	stop_gained
Chr2	18524404	GA	G	AT2G44920	frameshift
Chr2	18561611	CA	C	AT2G44990	frameshift
Chr2	18702859	G	A	AT2G45380	stop_gained
Chr2	18709793	AGGAAGAAACAAAC	A	AT2G45403	frameshift
Chr2	19126730	T	A	AT2G46567	stop_gained
Chr2	19481494	GAA	G	AT2G47470	frameshift
Chr2	19533569	ATT	A	AT2G47620	frameshift
Chr2	19639793	TG	T	AT2G48000	frameshift
Chr3	86911	GTA	G	AT3G01280	splice_region_variant
Chr3	325229	A	AGG	AT3G01961	frameshift
Chr3	326804	CTA	C	AT3G01970	splice_region_variant
Chr3	484819	C	A	AT3G02370	stop_gained
Chr3	512441	GTC	G	AT3G02480	splice_region_variant
Chr3	954730	C	A	AT3G03776	stop_gained
Chr3	982441	CT	C	AT3G03847	frameshift
Chr3	1102746	AT	A	AT3G04190	frameshift
Chr3	1122442	ATG	A	AT3G04250	frameshift
Chr3	1285689	TATCAAACGCG	T	AT3G04720	stop_lost
Chr3	1519167	C	CT	AT3G05330	frameshift
Chr3	1575027	T	A	AT3G05450	stop_gained
Chr3	1710749	AT	A	AT3G05770	frameshift
Chr3	1853147	AT	A	AT3G06130	frameshift
Chr3	1853149	ACGGAT	A	AT3G06130	frameshift
Chr3	1886376	A	G	AT3G06230	stop_lost
Chr3	1970164	C	A	AT3G06435	stop_gained
Chr3	2087554	T	TA	AT3G66652	stop_gained
Chr3	2205705	G	C	AT3G06985	stop_lost
Chr3	2206681	G	GA	AT3G06990	frameshift
Chr3	2666378	A	G	AT3G08780	stop_lost
Chr3	2708349	A	C	AT3G08900	stop_lost
Chr3	2891352	TA	T	AT3G09400	splice_region_variant
Chr3	2951824	GT	G	AT3G09620	frameshift
Chr3	3156975	A	AT	AT3G10195	frameshift
Chr3	3423999	TA	T	AT3G10950	frameshift
Chr3	3424001	GAATT	G	AT3G10950	frameshift
Chr3	3471689	AT	A	AT3G11080	frameshift
Chr3	3471691	GTC	G	AT3G11080	frameshift
Chr3	3551324	G	GA	AT3G11325	frameshift
Chr3	3667322	A	AAG	AT3G11600	frameshift
Chr3	3723412	G	GA	AT3G11773	frameshift
Chr3	3747536	GA	G	AT3G11870	frameshift
Chr3	3772336	A	AT	AT3G11920	frameshift
Chr3	3772388	TA	T	AT3G11920	frameshift
Chr3	3853713	A	ATAGC	AT3G12090	frameshift
Chr3	3943105	T	TG	AT3G12390	frameshift
Chr3	4352817	TG	T	AT3G13390	frameshift
Chr3	4483911	G	GAA	GAAA	AT3G13686
Chr3	4517553	ATG	A	AT3G13760	frameshift
Chr3	4526212	T	G	AT3G13780	stop_lost
Chr3	4690349	A	AG	AT3G14140	frameshift
Chr3	4851702	GT	G	AT3G14452	frameshift
Chr3	4934469	GA	G	AT3G14680	frameshift
Chr3	5190638	AAT	A	AT3G15370	frameshift
Chr3	5381710	C	CATGATCG	AT3G15909	frameshift
Chr3	5387689	C	CTA	AT3G15930	frameshift
Chr3	5387691	ATG	A	AT3G15930	frameshift
Chr3	5652982	AG	A	AT3G16600	frameshift
Chr3	5653647	C	CGA	AT3G16600	frameshift
Chr3	5653760	CA	C	AT3G16600	frameshift
Chr3	5689324	A	ACTCTG	AT3G16700	splice_region_variant
Chr3	5793948	G	T	AT3G16970	stop_gained
Chr3	5886946	GT	G	AT3G17230	frameshift
Chr3	5955361	C	T	AT3G17400	stop_gained
Chr3	5972795	A	T	AT3G17450	stop_lost
Chr3	6003394	C	A	AT3G17540	stop_gained
Chr3	6027294	C	T	AT3G17620	stop_gained
Chr3	6219048	T	G	AT3G18150	stop_gained
Chr3	6261480	AGG	A	AT3G18260	frameshift
Chr3	6261483	AC	A	AT3G18260	frameshift
Chr3	6514075	TC	T	AT3G18890	frameshift
Chr3	6514078	C	CT	AT3G18890	stop_gained
Chr3	6571526	TC	T	AT3G19040	frameshift
Chr3	6600210	A	T	AT3G19085	stop_lost
Chr3	6793964	T	A	AT3G19560	stop_gained
Chr3	6824020	A	AT	AT3G19650	frameshift
Chr3	6824024	CT	C	AT3G19650	frameshift
Chr3	6826790	A	ATTGTT	AT3G19663	frameshift
Chr3	7114412	TG	T	AT3G20400	frameshift
Chr3	7335044	C	CT	AT3G20935	frameshift
Chr3	7335467	C	CG	AT3G20935	frameshift
Chr3	7347835	T	TCC	AT3G20966	frameshift
Chr3	7440603	GA	G	AT3G21210	frameshift
Chr3	7522857	GA	G	AT3G21360	frameshift
Chr3	7739540	T	G	AT3G21960	splice_region_variant
Chr3	7778170	AAATCT	A	AT3G22080	frameshift
Chr3	7935663	AT	A	AT3G22410	frameshift
Chr3	7941403	A	T	AT3G22415	stop_gained
Chr3	7949124	GT	G	AT3G22421	frameshift
Chr3	7949361	C	A	AT3G22421	stop_gained
Chr3	8001047	G	A	AT3G22570	stop_gained
Chr3	8024856	ATTAACAAT	A	AT3G22700	frameshift
Chr3	8024926	G	A	AT3G22700	stop_gained
Chr3	8047976	C	T	AT3G22770	stop_gained
Chr3	8142319	C	CT	AT3G22961	frameshift
Chr3	8142644	CA	C	AT3G22961	frameshift
Chr3	8222759	G	A	AT3G23110	stop_gained
Chr3	8269835	TTA	T	AT3G23171	frameshift
Chr3	8295895	A	AAC	AT3G23240	frameshift
Chr3	8295896	TAG	T	AT3G23240	frameshift
Chr3	8412640	G	A	AT3G23460	stop_gained
Chr3	8421509	CAT	C	AT3G23480	frameshift
Chr3	8496690	T	G	AT3G23633	stop_lost
Chr3	8496693	AC	A	AT3G23633	frameshift
Chr3	8496938	T	TA	AT3G23633	frameshift
Chr3	8511167	ACAACCAAAAT	A	AT3G23650	frameshift
Chr3	8511180	G	GA	AT3G23650	frameshift
Chr3	9524799	GA	G	AT3G26060	frameshift
Chr3	9565135	CT	C	AT3G26147	frameshift
Chr3	9565160	T	A	AT3G26147	stop_gained
Chr3	9612211	AATAAC	A	AT3G26250	frameshift
Chr3	9612219	C	CGCCAG	AT3G26250	frameshift
Chr3	9627609	TA	T	AT3G26270	frameshift
Chr3	9628562	T	TG	AT3G26270	frameshift
Chr3	9754027	C	CG	AT3G26561	frameshift
Chr3	9843631	GA	G	AT3G26760	frameshift
Chr3	9884717	TA	T	AT3G26820	frameshift
Chr3	9892805	C	CA	AT3G26840	frameshift
Chr3	9901518	A	T	AT3G26860	stop_lost
Chr3	9903289	T	A	AT3G26870	stop_lost
Chr3	10198359	AGCACCTCGAACCTGGACAGTCAACAAAATTATAAGTCTAAG	A	AT3G27530	splice_region_variant
Chr3	10225731	AT	A	AT3G27610	frameshift
Chr3	10272220	CGAAGAGGAAGAAGAAGGAGAAGACAAG	C	AT3G27720	splice_region_variant
Chr3	10287473	AT	A	AT3G27770	frameshift
Chr3	10302153	C	CT	AT3G27800	splice_region_variant
Chr3	10355950	A	AT	AT3G27906	frameshift
Chr3	10357982	TA	T	AT3G27910	frameshift
Chr3	10375966	CTG	C	AT3G27940	frameshift
Chr3	10375969	C	CTT	AT3G27940	frameshift
Chr3	10380506	CGGTTAATCAA	C	AT3G27960	stop_lost
Chr3	10446837	G	GA	AT3G28060	frameshift
Chr3	10470551	G	GA	AT3G28140	frameshift
Chr3	10499371	G	A	AT3G28170	stop_gained
Chr3	10695967	CCA	C	AT3G28540	frameshift
Chr3	10695972	TTTGAGGGAAGATATCACAAAAAGAGGAAGGAAAATAG	T	AT3G28540	stop_lost
Chr3	10707834	G	T	AT3G28560	stop_gained
Chr3	10796735	TC	T	AT3G28770	frameshift
Chr3	10796740	G	GT	AT3G28770	frameshift
Chr3	10958404	A	AT	AT3G28925	frameshift
Chr3	10993447	A	AT	AT3G28980	frameshift
Chr3	10993448	G	GAA	AT3G28980	frameshift
Chr3	11002403	GA	G	AT3G28990	frameshift
Chr3	11213270	CA	C	AT3G29255	frameshift
Chr3	11251038	T	TG	AT3G29310	frameshift
Chr3	11251043	GA	G	AT3G29310	frameshift
Chr3	11281499	TG	T	AT3G29375	splice_region_variant
Chr3	11282749	G	T	AT3G29380	stop_gained
Chr3	11285060	CTTAG	C	AT3G29385	splice_region_variant
Chr3	11448152	C	A	AT3G29630	stop_gained
Chr3	11478859	GCATA	G	AT3G29639	frameshift
Chr3	11479152	CAGCCT	C	AT3G29639	frameshift
Chr3	11541238	G	GC	AT3G29690	frameshift
Chr3	11579400	CG	C	AT3G29750	frameshift
Chr3	11829773	C	A	AT3G30200	stop_gained
Chr3	11879431	A	T	AT3G30230	stop_gained
Chr3	11919531	GA	G	AT3G30290	frameshift
Chr3	11974418	CA	C	AT3G30380	frameshift
Chr3	12065294	T	G	AT3G30430	stop_lost
Chr3	12094415	A	G	AT3G30456	stop_lost
Chr3	12131820	C	T	AT3G30520	stop_gained
Chr3	12357391	TATCTTCA	T	AT3G30730	stop_lost
Chr3	12489107	GA	G	AT3G30805	frameshift
Chr3	12530229	G	T	AT3G30820	stop_gained
Chr3	12624532	T	TC	AT3G30845	frameshift
Chr3	13068244	TC	T	AT3G32050	frameshift
Chr3	13425804	A	T	AT3G32896	stop_gained
Chr3	13452605	G	C	AT3G32904	stop_gained
Chr3	13485704	AC	A	AT3G32920	frameshift
Chr3	13485707	ACT	A	AT3G32920	frameshift
Chr3	13485966	TC	T	AT3G32920	frameshift
Chr3	13499965	TG	T	AT3G32960	frameshift
Chr3	13500395	G	T	AT3G32960	stop_gained
Chr3	14082797	A	G	AT3G33528	stop_lost
Chr3	14251809	G	A	AT3G42060	stop_gained
Chr3	14312563	AC	A	AT3G42155	frameshift
Chr3	14314888	GA	G	AT3G42160	frameshift
Chr3	14683338	G	A	AT3G42565	stop_gained
Chr3	14871303	A	T	AT3G42780	stop_gained
Chr3	14876598	G	A	AT3G42786	stop_gained
Chr3	14951012	ATTTGG	A	AT3G42870	frameshift
Chr3	14951017	G	GCA	AT3G42870	frameshift
Chr3	15092284	AT	A	AT3G43110	frameshift
Chr3	15140648	CG	C	AT3G43148	frameshift
Chr3	15140847	T	TC	AT3G43148	frameshift
Chr3	15144095	AC	A	AT3G43150	frameshift
Chr3	15166763	C	T	AT3G43160	stop_gained
Chr3	15230210	T	TAA	AT3G43280	frameshift
Chr3	15231114	A	C	AT3G43290	stop_lost
Chr3	15333691	A	AG	AT3G43400	frameshift
Chr3	15333701	T	TGA	AT3G43400	frameshift
Chr3	15335448	C	T	AT3G43402	stop_gained
Chr3	15359911	G	A	AT3G43432	stop_gained
Chr3	15391919	GA	G	AT3G43470	frameshift
Chr3	15392117	A	T	AT3G43470	stop_gained
Chr3	15399903	G	GC	AT3G43490	frameshift
Chr3	15399920	T	TG	AT3G43490	frameshift
Chr3	15400015	A	ACT	AT3G43490	frameshift
Chr3	15400492	C	CT	AT3G43500	frameshift
Chr3	15688632	A	C	AT3G43833	stop_lost
Chr3	15704151	AT	A	AT3G43850	frameshift
Chr3	16047177	A	AT	AT3G44400	frameshift
Chr3	16047179	TG	T	AT3G44400	frameshift
Chr3	16092725	G	GT	AT3G44480	frameshift
Chr3	16093455	CAGAT	C	AT3G44480	frameshift
Chr3	16093463	T	TTC	AT3G44480	frameshift
Chr3	16095691	AGG	A	AT3G44480	frameshift
Chr3	16095697	G	GTT	AT3G44480	frameshift
Chr3	16316775	G	A	AT3G44770	stop_gained
Chr3	16351412	A	AG	AT3G44805	frameshift
Chr3	16351416	TA	T	AT3G44805	frameshift
Chr3	16374619	A	AC	AT3G44850	frameshift
Chr3	16383503	T	A	AT3G44870	stop_gained
Chr3	16383853	G	GA	AT3G44880	frameshift
Chr3	16441195	AT	A	AT3G44980	frameshift
Chr3	16441221	A	AT	AT3G44980	frameshift
Chr3	16448677	AT	A	AT3G44990	frameshift
Chr3	16612512	G	GTA	AT3G45280	frameshift
Chr3	16648489	G	GC	AT3G45390	frameshift
Chr3	16661135	T	TTC	AT3G45430	frameshift
Chr3	16661143	C	CACAA	AT3G45430	frameshift
Chr3	16681202	TACGAACATGCGATCGGCCTTGGTTTCTTCCAG	T	AT3G45470	frameshift
Chr3	16687831	TA	T	AT3G45490	frameshift
Chr3	16691216	AGT	A	AT3G45510	frameshift
Chr3	16691443	G	A	AT3G45510	stop_gained
Chr3	16702837	C	CG	AT3G45530	frameshift
Chr3	16702842	GC	G	AT3G45530	frameshift
Chr3	16721702	T	TG	AT3G45560	frameshift
Chr3	16777914	G	GA	AT3G45690	frameshift
Chr3	16783834	C	CCA	AT3G45710	frameshift
Chr3	16783835	ACG	A	AT3G45710	frameshift
Chr3	16840066	ACT	A	AT3G45820	frameshift
Chr3	16848914	G	GAAGCAAGTAT	AT3G45840	frameshift
Chr3	16861457	GGA	G	AT3G45851	frameshift
Chr3	16882454	T	A	AT3G45920	stop_gained
Chr3	16888880	AG	A	AT3G45940	frameshift
Chr3	16917046	TGA	T	AT3G46050	frameshift
Chr3	16951383	C	G	AT3G46160	stop_gained
Chr3	17186866	C	T	AT3G46650	stop_gained
Chr3	17195406	G	GCT	AT3G46680	frameshift
Chr3	17195895	C	T	AT3G46680	stop_gained
Chr3	17235963	TC	T	AT3G46800	frameshift
Chr3	17236133	A	ATT	AT3G46800	frameshift
Chr3	17353767	GA	G	AT3G47130	frameshift
Chr3	17353814	C	CCA	AT3G47130	frameshift
Chr3	17359247	C	CG	AT3G47150	frameshift
Chr3	17359265	A	T	AT3G47150	stop_gained
Chr3	17400126	A	T	AT3G47250	stop_lost
Chr3	17441551	TA	T	AT3G47341	frameshift
Chr3	17522802	G	A	AT3G47543	stop_gained
Chr3	17525589	T	A	AT3G47560	stop_gained
Chr3	17610869	GC	G	AT3G47750	frameshift
Chr3	17660021	C	G	AT3G47870	stop_lost
Chr3	17754353	GTA	G	AT3G48080	frameshift
Chr3	17754879	GA	G	AT3G48080	frameshift
Chr3	17775584	GC	G	AT3G48131	frameshift
Chr3	17846292	C	CTT	AT3G48208	frameshift
Chr3	17866560	TC	T	AT3G48237	frameshift
Chr3	17883114	GA	G	AT3G48290	frameshift
Chr3	17883275	TG	T	AT3G48290	frameshift
Chr3	17921927	C	T	AT3G48390	stop_gained
Chr3	17963670	TC	T	AT3G48500	splice_region_variant
Chr3	18017494	T	TC	AT3G48620	frameshift
Chr3	18018734	G	GA	AT3G48630	frameshift
Chr3	18108519	T	TC	AT3G48830	frameshift
Chr3	18178624	TC	T	AT3G49040	frameshift
Chr3	18267495	A	G	AT3G49270	stop_lost
Chr3	18294220	TA	T	AT3G49340	frameshift
Chr3	18481631	C	CT	AT3G49820	frameshift
Chr3	18528726	GT	G	AT3G49970	frameshift
Chr3	18529050	GA	G	AT3G49970	frameshift
Chr3	18758230	A	AT	AT3G50540	frameshift
Chr3	18808864	C	CT	AT3G50651	frameshift
Chr3	18839010	C	CA	AT3G50695	frameshift
Chr3	18874138	A	AT	AT3G50770	frameshift
Chr3	18874139	C	CAA	AT3G50770	frameshift
Chr3	18929915	CA	C	AT3G50930	frameshift
Chr3	18984897	TC	T	AT3G51110	frameshift
Chr3	19023564	CT	C	AT3G51230	stop_lost
Chr3	19401986	T	TTC	AT3G52310	frameshift
Chr3	19405258	C	T	AT3G52330	stop_gained
Chr3	19503694	GC	G	AT3G52580	frameshift
Chr3	19533045	TC	T	AT3G52700	frameshift
Chr3	19538811	G	GT	AT3G52720	frameshift
Chr3	19646344	AT	A	AT3G52980	frameshift
Chr3	19646902	A	AG	AT3G52980	frameshift
Chr3	19669585	T	TC	AT3G53050	stop_lost
Chr3	19670405	AT	A	AT3G53060	frameshift
Chr3	19843361	G	A	AT3G53520	splice_region_variant
Chr3	19887276	T	A	AT3G53640	stop_gained
Chr3	20349605	T	TA	AT3G54925	frameshift
Chr3	20349672	C	T	AT3G54925	stop_gained
Chr3	20497325	G	GT	AT3G55270	frameshift
Chr3	20555768	GTAGA	G	AT3G55440	splice_region_variant
Chr3	20659484	G	T	AT3G55670	stop_gained
Chr3	20713172	CA	C	AT3G55810	frameshift
Chr3	20728199	C	T	AT3G55860	stop_gained
Chr3	20817955	C	CT	AT3G56100	frameshift
Chr3	20881236	G	A	AT3G56300	stop_gained
Chr3	20988010	G	T	AT3G56660	stop_gained
Chr3	21000613	TG	T	AT3G56700	frameshift
Chr3	21032288	CT	C	AT3G56780	frameshift
Chr3	21032821	ATG	A	AT3G56780	frameshift
Chr3	21042851	AC	A	AT3G56830	frameshift
Chr3	21063698	T	TAA	AT3G56890	frameshift
Chr3	21063699	T	TGTTAG	AT3G56890	frameshift
Chr3	21125813	G	GT	AT3G57072	frameshift
Chr3	21165335	A	AC	AT3G57180	frameshift
Chr3	21560243	T	TG	AT3G58200	frameshift
Chr3	21560247	CT	C	AT3G58200	frameshift
Chr3	21577056	C	T	AT3G58270	stop_gained
Chr3	21589681	T	TCGTGTTGATTAAATCATTAGACTGAATGCTTTCCTTCA	AT3G58340	stop_gained
Chr3	21614003	GT	G	AT3G58430	frameshift
Chr3	21615290	AT	A	AT3G58430	frameshift
Chr3	21620147	TA	T	AT3G58440	frameshift
Chr3	21627071	T	G	AT3G58470	stop_lost
Chr3	21668461	ACT	A	AT3G58590	frameshift
Chr3	21787670	C	A	AT3G58960	stop_gained
Chr3	21850901	TTC	T	AT3G59100	frameshift
Chr3	21880937	G	A	AT3G59180	stop_gained
Chr3	21885004	C	T	AT3G59190	stop_gained
Chr3	21928187	GA	G	AT3G59330	frameshift
Chr3	22014796	T	TTAGC	AT3G59590	stop_gained
Chr3	22045217	G	GAT	AT3G59680	frameshift
Chr3	22070392	G	GA	AT3G59750	frameshift
Chr3	22070781	T	A	AT3G59750	stop_gained
Chr3	22106145	A	AT	AT3G59840	frameshift
Chr3	22459183	AAC	A	AT3G60760	frameshift
Chr3	22583793	G	A	AT3G61028	stop_gained
Chr3	22823453	TTC	T	AT3G61678	frameshift
Chr3	22938013	T	TA	AT3G61940	frameshift
Chr3	22938252	A	T	AT3G61940	stop_gained
Chr3	23090577	GA	G	AT3G62400	frameshift
Chr3	23096971	G	T	AT3G62440	stop_gained
Chr3	23176555	AT	A	AT3G62670	stop_lost
Chr3	23212278	TC	T	AT3G62740	frameshift
Chr3	23238189	C	A	AT3G62850	stop_gained
Chr3	23281951	A	AAC	AT3G62988	frameshift
Chr3	23389945	G	A	AT3G63320	stop_gained
Chr3	23450580	AT	A	AT3G63510	frameshift
Chr4	705747	CA	C	AT4G01650	frameshift
Chr4	705751	C	CA	AT4G01650	frameshift
Chr4	713241	TAA	T	AT4G01671	frameshift
Chr4	752032	TAA	T	TA	AT4G01730
Chr4	767794	GA	G	AT4G01780	frameshift
Chr4	806100	C	CA	AT4G01860	frameshift
Chr4	806101	G	GC	AT4G01860	frameshift
Chr4	806103	TG	T	AT4G01860	frameshift
Chr4	806107	TC	T	AT4G01860	frameshift
Chr4	833794	C	T	AT4G01925	stop_gained
Chr4	930688	AT	A	AT4G02100	frameshift
Chr4	930690	CAT	C	AT4G02100	frameshift
Chr4	1277154	AG	A	AT4G02880	frameshift
Chr4	1312124	CCAAGGATATGTTAAACTCA	C	AT4G02950	frameshift
Chr4	1413242	TG	T	AT4G03205	frameshift
Chr4	1419066	ACT	A	AT4G03220	frameshift
Chr4	1538267	A	AGG	AT4G03460	frameshift
Chr4	1538269	AAT	A	AT4G03460	frameshift
Chr4	1547899	CT	C	AT4G03480	frameshift
Chr4	1552760	T	A	AT4G03490	stop_gained
Chr4	1554387	A	T	AT4G03500	stop_gained
Chr4	1588566	T	C	AT4G03566	stop_lost
Chr4	1608995	T	TC	AT4G03630	frameshift
Chr4	1791598	C	T	AT4G03830	stop_gained
Chr4	1870611	A	T	AT4G03930	stop_gained
Chr4	1873921	G	T	AT4G03940	stop_gained
Chr4	1878455	A	T	AT4G03945	stop_gained
Chr4	1888953	CTT	C	AT4G03960	frameshift
Chr4	1888957	C	CAA	AT4G03960	frameshift
Chr4	2167382	C	G	AT4G04404	stop_gained
Chr4	2294905	AT	A	AT4G04580	frameshift
Chr4	2339821	C	A	AT4G04632	stop_gained
Chr4	2370966	GTA	G	AT4G04670	splice_region_variant
Chr4	2506448	C	G	AT4G04925	stop_gained
Chr4	2581749	TTATA	T	AT4G05040	frameshift
Chr4	2660351	CA	C	AT4G05150	frameshift
Chr4	2688361	AC	A	AT4G05240	frameshift
Chr4	2763421	GC	G	AT4G05470	frameshift
Chr4	2818776	T	C	AT4G05540	stop_lost
Chr4	3523776	T	TG	AT4G06639	frameshift
Chr4	4358702	C	CG	AT4G07526	frameshift
Chr4	4847145	CT	C	AT4G08025	frameshift
Chr4	5056068	GTTCCTGATCGTGAGTTAGGTAACTGTTTCCGT	G	AT4G08111	splice_region_variant
Chr4	5218399	A	T	AT4G08270	stop_gained
Chr4	5230327	GAAGACACA	G	AT4G08280	frameshift
Chr4	5301994	G	GA	AT4G08370	frameshift
Chr4	5302029	T	TG	AT4G08370	frameshift
Chr4	5319681	AGGTGGTGAGG	A	AT4G08395	frameshift
Chr4	5348014	A	AC	AT4G08430	frameshift
Chr4	5348540	ACT	A	AT4G08430	frameshift
Chr4	5385435	G	T	AT4G08470	stop_gained
Chr4	5514151	C	T	AT4G08640	stop_gained
Chr4	5579077	C	CA	AT4G08740	frameshift
Chr4	5588376	T	TC	AT4G08760	frameshift
Chr4	5614909	T	TTTGGG	AT4G08800	frameshift
Chr4	5669042	G	T	AT4G08868	stop_gained
Chr4	5683218	G	GT	AT4G08878	frameshift
Chr4	5683753	C	T	AT4G08878	stop_gained
Chr4	5697902	A	T	AT4G08895	stop_gained
Chr4	5781072	G	T	AT4G09012	stop_gained
Chr4	5941919	A	AT	AT4G09360	frameshift
Chr4	5982550	G	A	AT4G09440	stop_gained
Chr4	6015827	G	T	AT4G09490	stop_gained
Chr4	6096802	T	A	AT4G09647	stop_gained
Chr4	6125932	CCGGAACTGATTATCCAAAT	C	AT4G09690	frameshift
Chr4	6125990	CGGAACCGATTATCCAAATT	C	AT4G09690	frameshift
Chr4	6126115	AT	A	AT4G09690	frameshift
Chr4	6143484	CTTAA	C	AT4G09740	splice_region_variant
Chr4	6200381	A	ATTGTTAAT	AT4G09870	frameshift
Chr4	6200597	C	G	AT4G09870	stop_gained
Chr4	6232025	AG	A	AT4G09940	frameshift
Chr4	6353670	C	T	AT4G10200	stop_gained
Chr4	6360231	C	CA	AT4G10210	frameshift
Chr4	6364744	TG	T	AT4G10220	frameshift
Chr4	6420675	TA	T	AT4G10360	frameshift
Chr4	6425346	C	A	AT4G10370	stop_gained
Chr4	6566400	T	C	AT4G10620	stop_lost
Chr4	6585757	A	C	AT4G10670	stop_lost
Chr4	6587905	GGA	G	AT4G10680	frameshift
Chr4	6598541	T	A	AT4G10700	stop_gained
Chr4	6618342	G	GC	AT4G10740	frameshift
Chr4	6663428	AATGG	A	AT4G10845	frameshift
Chr4	6663435	CA	C	AT4G10845	frameshift
Chr4	6731213	T	A	AT4G11000	stop_gained
Chr4	6817128	T	C	AT4G11170	stop_lost
Chr4	6965739	A	T	AT4G11460	stop_gained
Chr4	6991085	G	A	AT4G11540	stop_gained
Chr4	7045955	C	CA	AT4G11670	frameshift
Chr4	7157805	T	TG	AT4G11910	frameshift
Chr4	7157809	A	ATTTCT	AT4G11910	frameshift
Chr4	7159387	GC	G	AT4G11911	frameshift
Chr4	7197330	T	A	AT4G12010	stop_gained
Chr4	7207131	G	GTTATCTAA	AT4G12020	stop_gained
Chr4	7215333	C	CA	AT4G12040	frameshift
Chr4	7311637	C	CT	AT4G12310	frameshift
Chr4	7320734	CTTGATATGAGTCA	C	AT4G12334	frameshift
Chr4	7320814	C	CTT	AT4G12334	frameshift
Chr4	7333513	A	G	AT4G12380	stop_lost
Chr4	7333980	C	CT	AT4G12380	frameshift
Chr4	7459475	TC	T	AT4G12617	frameshift
Chr4	7460977	GC	G	AT4G12620	frameshift
Chr4	7494652	C	CA	AT4G12740	frameshift
Chr4	7494872	A	AC	AT4G12740	frameshift
Chr4	7542959	GTA	G	AT4G12870	splice_region_variant
Chr4	7607656	A	G	AT4G13030	splice_region_variant
Chr4	7649371	A	AGAGC	AT4G13130	frameshift
Chr4	7654822	C	CA	AT4G13160	frameshift
Chr4	7916227	C	CG	AT4G13610	frameshift
Chr4	7932260	CA	C	AT4G13620	frameshift
Chr4	7933287	T	TAA	AT4G13620	frameshift
Chr4	7989453	G	GAA	AT4G13760	frameshift
Chr4	8014654	CT	C	AT4G13840	frameshift
Chr4	8014657	A	AC	AT4G13840	frameshift
Chr4	8030364	T	TA	AT4G13885	frameshift
Chr4	8061461	AG	A	AT4G13960	frameshift
Chr4	8078313	T	TA	AT4G13980	frameshift
Chr4	8078316	TA	T	AT4G13980	frameshift
Chr4	8129666	T	TAC	AT4G14105	frameshift
Chr4	8175600	G	GT	AT4G14165	frameshift
Chr4	8210085	T	TC	AT4G14250	frameshift
Chr4	8212244	CT	C	AT4G14250	frameshift
Chr4	8219956	GA	G	AT4G14272	frameshift
Chr4	8277493	ACT	A	AT4G14368	splice_region_variant
Chr4	8289679	TAG	T	AT4G14390	frameshift
Chr4	8297909	A	AAG	AT4G14400	frameshift
Chr4	8297913	ACC	A	AT4G14400	frameshift
Chr4	8309555	A	AG	AT4G14450	frameshift
Chr4	8504416	G	GC	AT4G14810	frameshift
Chr4	8540470	CT	C	AT4G14930	frameshift
Chr4	8582127	G	GT	AT4G15040	frameshift
Chr4	8582290	C	CCT	AT4G15040	frameshift
Chr4	8596894	C	CA	AT4G15056	frameshift
Chr4	8603460	TA	T	AT4G15070	frameshift
Chr4	8638680	C	CT	AT4G15130	frameshift
Chr4	8639682	C	CT	AT4G15140	frameshift
Chr4	8641673	T	TC	AT4G15150	splice_region_variant
Chr4	8641679	C	CT	AT4G15150	frameshift
Chr4	8655013	G	GA	AT4G15180	frameshift
Chr4	8664043	C	CG	AT4G15200	frameshift
Chr4	8717348	GTGATT	G	AT4G15270	frameshift
Chr4	8717360	CA	C	AT4G15270	frameshift
Chr4	8771773	C	CG	AT4G15360	frameshift
Chr4	8774782	T	TC	AT4G15370	frameshift
Chr4	8945351	TA	T	AT4G15715	frameshift
Chr4	8966280	C	T	AT4G15740	stop_gained
Chr4	8974534	TC	T	AT4G15760	frameshift
Chr4	8975843	GC	G	AT4G15765	frameshift
Chr4	8976973	CA	C	AT4G15765	splice_region_variant
Chr4	8980212	GGT	G	AT4G15780	frameshift
Chr4	8989798	TC	T	AT4G15810	frameshift
Chr4	8990820	T	TC	AT4G15810	frameshift
Chr4	8992206	G	GA	AT4G15810	frameshift
Chr4	8993149	G	GC	AT4G15820	frameshift
Chr4	8993848	GT	G	AT4G15820	frameshift
Chr4	8994724	GTAGA	G	AT4G15820	splice_region_variant
Chr4	9008434	G	GTACA	AT4G15870	frameshift
Chr4	9008472	AT	A	AT4G15870	frameshift
Chr4	9008802	GA	G	AT4G15870	frameshift
Chr4	9036333	GAA	G	AT4G15930	frameshift
Chr4	9041375	CT	C	AT4G15950	frameshift
Chr4	9043091	A	AG	AT4G15953	frameshift
Chr4	9049390	A	AT	AT4G15970	frameshift
Chr4	9049414	C	CG	AT4G15970	frameshift
Chr4	9049416	A	AT	AT4G15970	frameshift
Chr4	9049418	C	CT	AT4G15970	stop_gained
Chr4	9052496	AT	A	AT4G15975	frameshift
Chr4	9052890	CACCG	C	AT4G15975	frameshift
Chr4	9081056	A	AG	AT4G16024	splice_region_variant
Chr4	9090892	C	A	AT4G16045	stop_gained
Chr4	9103964	A	G	AT4G16090	stop_lost
Chr4	9114386	C	CG	AT4G16110	frameshift
Chr4	9138203	A	T	AT4G16144	stop_lost
Chr4	9138615	C	CT	AT4G16144	frameshift
Chr4	9151947	C	CG	AT4G16150	frameshift
Chr4	9161395	G	GTAATTCC	AT4G16162	frameshift
Chr4	9161511	GC	G	AT4G16162	frameshift
Chr4	9186432	TG	T	AT4G16230	frameshift
Chr4	9257978	CA	C	AT4G16390	frameshift
Chr4	9259175	TA	T	AT4G16390	frameshift
Chr4	9259179	C	CG	AT4G16390	frameshift
Chr4	9288695	AC	A	AT4G16470	frameshift
Chr4	9288700	T	TG	AT4G16470	frameshift
Chr4	9326116	AGGGTAAGT	A	AT4G16560	frameshift
Chr4	9359699	AG	A	AT4G16620	frameshift
Chr4	9359704	G	GA	AT4G16620	frameshift
Chr4	9359870	AT	A	AT4G16620	frameshift
Chr4	9403146	C	T	AT4G16730	stop_gained
Chr4	9542280	AAT	A	AT4G16950	frameshift
Chr4	9542349	ACC	A	AT4G16950	frameshift
Chr4	9542353	A	AAC	AT4G16950	frameshift
Chr4	9551527	A	AT	AT4G16970	frameshift
Chr4	9551528	A	AT	AT4G16970	stop_gained
Chr4	9718923	T	TCC	AT4G17410	frameshift
Chr4	9718924	T	TC	AT4G17410	frameshift
Chr4	9802238	TA	T	AT4G17590	frameshift
Chr4	9855219	AATAT	A	AT4G17700	stop_lost
Chr4	9866488	T	TA	AT4G17730	frameshift
Chr4	9923840	T	TC	AT4G17850	frameshift
Chr4	9989766	C	CGTAA	AT4G18000	frameshift
Chr4	10034013	A	C	AT4G18090	stop_lost
Chr4	10039709	GC	G	AT4G18120	frameshift
Chr4	10209265	CCTCTCTCT	C	AT4G18500	frameshift
Chr4	10221534	G	GC	AT4G18540	frameshift
Chr4	10238210	T	TA	AT4G18593	frameshift
Chr4	10238212	TC	T	AT4G18593	frameshift
Chr4	10263227	GTA	G	AT4G18640	splice_region_variant
Chr4	10277680	T	TC	AT4G18670	frameshift
Chr4	10277684	GA	G	AT4G18670	frameshift
Chr4	10301226	T	A	AT4G18720	stop_lost
Chr4	10340262	A	AT	AT4G18840	frameshift
Chr4	10362498	GTA	G	AT4G18905	splice_region_variant
Chr4	10372982	GTT	G	AT4G18940	frameshift
Chr4	10414556	G	T	AT4G19020	stop_gained
Chr4	10440625	A	ACT	AT4G19050	frameshift
Chr4	10440629	TGC	T	AT4G19050	frameshift
Chr4	10451688	AC	A	AT4G19090	frameshift
Chr4	10491412	G	GC	AT4G19185	frameshift
Chr4	10565406	A	C	AT4G19360	stop_lost
Chr4	10733866	A	T	AT4G19730	stop_lost
Chr4	10739568	C	CA	AT4G19740	stop_lost
Chr4	10777446	T	TA	AT4G19850	frameshift
Chr4	10795907	T	TC	AT4G19910	frameshift
Chr4	10796006	GT	G	AT4G19910	frameshift
Chr4	10796529	GA	G	AT4G19910	frameshift
Chr4	10931833	A	AC	AT4G20240	frameshift
Chr4	11021092	A	T	AT4G20430	stop_gained
Chr4	11106022	TG	T	AT4G20720	frameshift
Chr4	11346685	AT	A	AT4G21326	frameshift
Chr4	11447531	C	A	AT4G21520	stop_gained
Chr4	11546137	C	CT	AT4G21740	frameshift
Chr4	11546139	C	CTA	AT4G21740	frameshift
Chr4	11563800	C	T	AT4G21760	stop_gained
Chr4	11604284	A	ATT	AT4G21870	frameshift
Chr4	11618703	GAT	G	AT4G21900	frameshift
Chr4	11618709	T	TGA	AT4G21900	frameshift
Chr4	11639041	GATAT	G	AT4G21926	frameshift
Chr4	11639733	T	TCA	AT4G21926	frameshift
Chr4	11737186	T	A	AT4G22170	stop_gained
Chr4	11793167	C	CAGCA	AT4G22320	frameshift
Chr4	11793168	T	TCA	AT4G22320	frameshift
Chr4	11900465	T	TC	AT4G22600	frameshift
Chr4	11900471	CT	C	AT4G22600	frameshift
Chr4	11913906	CTT	C	AT4G22650	frameshift
Chr4	12059495	GA	G	AT4G23000	frameshift
Chr4	12059503	TG	T	AT4G23000	frameshift
Chr4	12059528	CA	C	AT4G23000	frameshift
Chr4	12059567	GT	G	AT4G23000	frameshift
Chr4	12059679	TA	T	AT4G23000	frameshift
Chr4	12059701	CA	C	AT4G23000	frameshift
Chr4	12122117	G	T	AT4G23140	stop_gained
Chr4	12183761	CT	C	AT4G23300	frameshift
Chr4	12211847	T	TC	AT4G23370	frameshift
Chr4	12212645	CA	C	AT4G23370	frameshift
Chr4	12233410	AACATCATTCGG	A	AT4G23432	frameshift
Chr4	12580825	TC	T	AT4G24265	frameshift
Chr4	12600897	AAT	A	AT4G24310	frameshift
Chr4	12803487	T	TA	AT4G24860	frameshift
Chr4	12811989	C	CT	AT4G24890	frameshift
Chr4	12903362	A	G	AT4G25160	stop_lost
Chr4	12903457	T	TCA	AT4G25160	frameshift
Chr4	12903460	TGC	T	AT4G25160	frameshift
Chr4	12943517	ATATGGAAGCATCTGGGAAGCACAATAACGCCAGAATTAAGAATAACCACGTAC	A	AT4G25290	splice_region_variant
Chr4	12987123	C	CT	AT4G25410	frameshift
Chr4	13000032	A	ATC	AT4G25430	frameshift
Chr4	13000034	AAT	A	AT4G25430	frameshift
Chr4	13027864	A	AT	AT4G25510	frameshift
Chr4	13166151	TC	T	AT4G25920	frameshift
Chr4	13169173	CGCAAGACATTGGAGATCTTTGTATCTTTCTTGGACATGGTGAAGCATACTGTGTCCCG	C	AT4G25930	frameshift
Chr4	13177533	T	TTA	AT4G25960	frameshift
Chr4	13189439	ACT	A	AT4G25980	frameshift
Chr4	13258119	T	TA	AT4G26170	frameshift
Chr4	13416849	A	AT	AT4G26590	frameshift
Chr4	13527124	GGA	G	AT4G26920	frameshift
Chr4	13565261	C	CA	AT4G27010	frameshift
Chr4	13593289	A	AC	AT4G27080	frameshift
Chr4	13694491	G	GC	AT4G27360	frameshift
Chr4	13940864	AAG	A	AT4G28040	frameshift
Chr4	13962954	TACATGGTTTGG	T	AT4G28090	frameshift
Chr4	14976625	GA	G	AT4G30730	frameshift
Chr4	15074544	G	GA	AT4G30970	frameshift
Chr4	15229876	C	CAT	AT4G31380	stop_gained
Chr4	15335059	T	TG	AT4G31660	frameshift
Chr4	15339505	ATC	A	AT4G31670	frameshift
Chr4	16049770	TC	T	AT4G33290	frameshift
Chr4	16050220	G	A	AT4G33290	stop_gained
Chr4	16141865	A	AG	AT4G33585	frameshift
Chr4	16315786	A	T	AT4G34060	stop_gained
Chr4	16343725	AT	A	AT4G34131	frameshift
Chr4	16369024	GA	G	AT4G34170	frameshift
Chr4	16555636	CTAGG	C	AT4G34690	frameshift
Chr4	16555641	CT	C	AT4G34690	frameshift
Chr4	16637892	GGCCCATC	G	AT4G34930	frameshift
Chr4	16717160	AACTCAACC	A	AT4G35120	frameshift
Chr4	16795341	G	GA	AT4G35295	frameshift
Chr4	16807915	A	AG	AT4G35335	frameshift
Chr4	16912789	G	GA	AT4G35660	frameshift
Chr4	16919341	G	GAA	AT4G35680	frameshift
Chr4	16981072	TA	T	AT4G35840	frameshift
Chr4	17037645	C	A	AT4G36000	stop_gained
Chr4	17095894	CTT	C	AT4G36120	frameshift
Chr4	17095897	A	AGG	AT4G36120	frameshift
Chr4	17114139	AAG	A	AT4G36170	frameshift
Chr4	17119724	AG	A	AT4G36170	frameshift
Chr4	17119800	TC	T	AT4G36170	frameshift
Chr4	17160606	T	TGGCTC	AT4G36268	frameshift
Chr4	17254824	GC	G	AT4G36570	frameshift
Chr4	17258121	C	CT	AT4G36580	frameshift
Chr4	17333151	T	TAGGA	AT4G36780	frameshift
Chr4	17448030	G	T	AT4G37022	stop_gained
Chr4	17517585	T	TA	AT4G37230	frameshift
Chr4	17546097	GAT	G	AT4G37270	frameshift
Chr4	17546100	GA	G	AT4G37270	frameshift
Chr4	17546215	AAG	A	AT4G37270	frameshift
Chr4	17546218	C	CCA	AT4G37270	frameshift
Chr4	17569982	C	A	AT4G37370	stop_gained
Chr4	17625593	GT	G	AT4G37500	frameshift
Chr4	17691870	A	AAT	AT4G37650	frameshift
Chr4	17703503	A	ATC	AT4G37682	frameshift
Chr4	17805375	T	TCA	AT4G37870	frameshift
Chr4	17805378	TAG	T	AT4G37870	frameshift
Chr4	18182423	G	GT	AT4G39020	stop_gained
Chr4	18380694	GAA	G	AT4G39550	frameshift
Chr4	18438107	C	CA	AT4G39745	frameshift
Chr4	18583325	C	CGG	AT4G40100	frameshift
Chr4	18583916	G	GGA	AT4G40100	frameshift
Chr4	18584507	T	TTA	AT4G40100	frameshift
Chr5	28732	G	A	AT5G01080	stop_gained
Chr5	50672	CTATAG	C	AT5G01140	frameshift
Chr5	182480	GA	G	AT5G01445	frameshift
Chr5	182482	G	GTGGA	AT5G01445	frameshift
Chr5	194206	G	GAT	AT5G01480	frameshift
Chr5	294125	T	C	AT5G01760	stop_lost
Chr5	302457	T	A	AT5G01780	stop_gained
Chr5	500696	G	C	AT5G02360	stop_gained
Chr5	519633	AT	A	AT5G02410	frameshift
Chr5	607399	G	GT	AT5G02690	frameshift
Chr5	681047	A	ACTAAGGT	AT5G02920	frameshift
Chr5	692833	A	AG	AT5G02950	frameshift
Chr5	702614	TG	T	AT5G02990	frameshift
Chr5	707852	CAATA	C	AT5G03020	frameshift
Chr5	799306	A	C	AT5G03310	stop_gained
Chr5	873857	C	CT	AT5G03495	frameshift
Chr5	1008384	C	CT	AT5G03795	frameshift
Chr5	1008387	TG	T	AT5G03795	frameshift
Chr5	1014979	G	T	AT5G03810	stop_gained
Chr5	1075159	AT	A	AT5G03980	frameshift
Chr5	1097869	T	TA	AT5G04050	frameshift
Chr5	1203597	CTA	C	AT5G04310	splice_region_variant
Chr5	1212697	ACG	A	AT5G04330	frameshift
Chr5	1212702	AC	A	AT5G04330	frameshift
Chr5	1426623	C	CT	AT5G04885	stop_lost
Chr5	1481547	ATT	A	AT5G05020	frameshift
Chr5	1485542	G	GT	AT5G05030	frameshift
Chr5	1525170	CA	C	AT5G05150	frameshift
Chr5	1605873	AT	A	AT5G05430	frameshift
Chr5	1622355	T	TCTTG	AT5G05480	frameshift
Chr5	1622356	A	ATTTC	AT5G05480	frameshift
Chr5	1725942	G	GA	AT5G05740	frameshift
Chr5	1728312	C	T	AT5G05750	stop_gained
Chr5	1860882	AC	A	AT5G06150	frameshift
Chr5	1959042	GGTATCTTAGATACC	G	AT5G06400	stop_lost
Chr5	1988418	C	CA	AT5G06520	frameshift
Chr5	2150666	G	GGTTACCAA	AT5G06940	frameshift
Chr5	2169007	CA	C	AT5G06980	frameshift
Chr5	2245156	A	AT	AT5G07200	frameshift
Chr5	2335733	GT	G	AT5G07380	stop_lost
Chr5	2378009	CCTCCTAATCCTCCAAGTCCTCCAGGTAAACCTCCA	C	AT5G07510	frameshift
Chr5	2477029	AG	A	AT5G07770	frameshift
Chr5	2531959	T	TC	AT5G07930	splice_region_variant
Chr5	2941148	A	AT	AT5G09445	frameshift
Chr5	3003992	G	A	AT5G09700	stop_gained
Chr5	3011112	G	GT	AT5G09711	stop_gained
Chr5	3012630	TA	T	AT5G09720	frameshift
Chr5	3017468	AT	A	AT5G09730	frameshift
Chr5	3058768	A	ATCTC	AT5G09830	frameshift
Chr5	3143917	C	CT	AT5G10040	frameshift
Chr5	3201113	G	GCTTA	AT5G10190	stop_gained
Chr5	3210136	C	CAT	AT5G10230	frameshift
Chr5	3342800	C	T	AT5G10570	stop_gained
Chr5	3349143	T	TG	AT5G10590	frameshift
Chr5	3353191	A	G	AT5G10605	stop_lost
Chr5	3356614	A	AT	AT5G10620	frameshift
Chr5	3412970	TGA	T	AT5G10800	frameshift
Chr5	3416043	G	GA	AT5G10800	frameshift
Chr5	3418349	CA	C	AT5G10800	frameshift
Chr5	3519147	GCGAGGTTGTCGTTC	G	AT5G11080	frameshift
Chr5	3559112	CG	C	AT5G11180	frameshift
Chr5	3590227	TA	T	AT5G11250	frameshift
Chr5	3591084	A	T	AT5G11250	stop_gained
Chr5	3596376	CA	C	AT5G11270	frameshift
Chr5	3596378	TCATTATCATCATCA	T	AT5G11270	frameshift
Chr5	3637106	GT	G	AT5G11400	frameshift
Chr5	3640443	A	AG	AT5G11412	frameshift
Chr5	3640787	A	AG	AT5G11412	frameshift
Chr5	3750254	G	GT	AT5G11660	stop_gained
Chr5	4207788	GGTAA	G	AT5G13200	splice_region_variant
Chr5	4494959	CT	C	AT5G13940	frameshift
Chr5	4639574	ATCTC	A	AT5G14390	frameshift
Chr5	4818048	TA	T	AT5G14890	frameshift
Chr5	4820682	CCGGTTCAATTT	C	AT5G14890	frameshift
Chr5	4873302	CAA	C	AT5G15050	frameshift
Chr5	5008041	T	TA	AT5G15420	frameshift
Chr5	5008963	AT	A	AT5G15420	frameshift
Chr5	5132123	A	C	AT5G15730	splice_region_variant
Chr5	5211961	G	GA	AT5G15970	frameshift
Chr5	5262558	A	AT	AT5G16110	frameshift
Chr5	5262559	A	AGAAGAAAGAGAGAG	AT5G16110	frameshift
Chr5	5356163	A	AT	AT5G16360	frameshift
Chr5	5384683	CTA	C	AT5G16490	splice_region_variant
Chr5	5580358	A	ATTGG	AT5G16980	frameshift
Chr5	5617544	G	GTATA	AT5G17073	frameshift
Chr5	5619878	TG	T	AT5G17080	frameshift
Chr5	5637525	C	CA	AT5G17130	frameshift
Chr5	5638820	CT	C	AT5G17150	frameshift
Chr5	5651760	C	T	AT5G17180	stop_gained
Chr5	5678485	TG	T	AT5G17262	frameshift
Chr5	5764316	CT	C	AT5G17490	stop_lost
Chr5	5893389	C	CA	AT5G17830	frameshift
Chr5	5928824	G	GGTATGAGTAGTAGTGAT	AT5G17910	frameshift
Chr5	5928827	A	AGGAG	AT5G17910	frameshift
Chr5	5944594	TG	T	AT5G17950	frameshift
Chr5	5950837	G	C	AT5G17970	stop_gained
Chr5	5966310	G	A	AT5G18020	stop_gained
Chr5	5973370	G	GAA	AT5G18040	frameshift
Chr5	6245321	T	TTAAAC	AT5G18720	frameshift
Chr5	6245714	AC	A	AT5G18720	frameshift
Chr5	6251113	C	T	AT5G18740	stop_gained
Chr5	6300609	AC	A	AT5G18880	frameshift
Chr5	6447258	GTT	G	AT5G19170	frameshift
Chr5	6793252	ATTG	A	AT5G20110	frameshift
Chr5	6812540	T	TC	AT5G20181	frameshift
Chr5	6929045	TA	T	AT5G20490	frameshift
Chr5	6955686	TTCTCCAC	T	AT5G20560	frameshift
Chr5	6966964	GT	G	AT5G20600	frameshift
Chr5	6966968	T	TC	AT5G20600	frameshift
Chr5	7141625	C	CACTG	AT5G21030	frameshift
Chr5	7341656	ATT	A	AT5G22140	frameshift
Chr5	7353457	A	AC	AT5G22180	frameshift
Chr5	7354581	G	GT	AT5G22190	frameshift
Chr5	7431508	AGGTT	A	AT5G22420	frameshift
Chr5	7432562	G	GA	AT5G22420	frameshift
Chr5	7540638	CA	C	AT5G22680	frameshift
Chr5	7551844	AACACCGAG	A	AT5G22730	frameshift
Chr5	7603765	AGGTGTGG	A	AT5G22791	frameshift
Chr5	7916636	AG	A	AT5G23480	frameshift
Chr5	7918410	T	TC	AT5G23480	frameshift
Chr5	8015420	A	C	AT5G23770	stop_gained
Chr5	8028455	C	CA	AT5G23810	frameshift
Chr5	8030055	C	T	AT5G23810	splice_region_variant
Chr5	8036280	CAAGT	C	AT5G23840	splice_region_variant
Chr5	8231138	TTG	T	AT5G24240	frameshift
Chr5	8233762	A	AG	AT5G24250	frameshift
Chr5	8233946	A	T	AT5G24250	stop_gained
Chr5	8346948	TG	T	AT5G24440	frameshift
Chr5	8346951	T	TA	AT5G24440	frameshift
Chr5	8589394	AAG	A	AT5G24930	frameshift
Chr5	8595379	C	A	AT5G24950	stop_gained
Chr5	8600315	CTATA	C	AT5G24960	splice_region_variant
Chr5	8623268	AT	A	AT5G25040	frameshift
Chr5	8653026	T	TGCTA	AT5G25102	stop_gained
Chr5	8836630	C	A	AT5G25415	stop_gained
Chr5	8913382	A	AT	AT5G25600	frameshift
Chr5	8979180	AT	A	AT5G25790	frameshift
Chr5	9040970	G	T	AT5G25910	stop_gained
Chr5	9120790	A	C	AT5G26114	stop_gained
Chr5	9152481	CA	C	AT5G26180	frameshift
Chr5	9152487	A	AT	AT5G26180	stop_gained
Chr5	9203373	C	CT	AT5G26262	frameshift
Chr5	9226304	T	TC	AT5G26290	frameshift
Chr5	9347867	C	CT	AT5G26640	frameshift
Chr5	9418287	G	GA	AT5G26780	frameshift
Chr5	9445120	C	G	AT5G26848	stop_lost
Chr5	9445184	C	A	AT5G26848	stop_gained
Chr5	9457685	CA	C	AT5G26880	frameshift
Chr5	9460574	A	AT	AT5G26890	stop_gained
Chr5	9484034	AG	A	AT5G26950	frameshift
Chr5	9484036	AAG	A	AT5G26950	frameshift
Chr5	9485751	GCC	G	AT5G26960	frameshift
Chr5	9485754	A	AAC	AT5G26960	frameshift
Chr5	9487353	G	A	AT5G26970	stop_gained
Chr5	9566314	G	GT	AT5G27170	frameshift
Chr5	9566316	CA	C	AT5G27170	frameshift
Chr5	9601484	C	CT	AT5G27247	frameshift
Chr5	9604711	TA	T	AT5G27260	frameshift
Chr5	9621548	G	GA	AT5G27300	splice_region_variant
Chr5	9903598	A	C	AT5G27889	stop_lost
Chr5	9905346	G	C	AT5G27890	stop_lost
Chr5	9944506	AT	A	AT5G27920	frameshift
Chr5	10001624	CAACCGGTGAT	C	AT5G27967	frameshift
Chr5	10005375	ACTTG	A	AT5G27970	frameshift
Chr5	10168392	G	A	AT5G28190	stop_gained
Chr5	10189315	GCT	G	AT5G28210	frameshift
Chr5	10202182	ACT	A	AT5G28235	frameshift
Chr5	10202804	C	CA	AT5G28235	frameshift
Chr5	10283283	T	C	AT5G28295	stop_lost
Chr5	10347264	A	T	AT5G28400	stop_gained
Chr5	10397424	A	C	AT5G28465	stop_gained
Chr5	10579632	C	CA	AT5G28590	frameshift
Chr5	10579700	C	CA	AT5G28590	frameshift
Chr5	10779775	AG	A	AT5G28730	frameshift
Chr5	10822886	GA	G	AT5G28800	frameshift
Chr5	10824900	T	TG	AT5G28810	frameshift
Chr5	10942993	G	GC	AT5G28920	frameshift
Chr5	12223800	C	A	AT5G32590	stop_gained
Chr5	12277596	T	G	AT5G32619	stop_lost
Chr5	12589958	GGTGTGT	G	AT5G33320	splice_region_variant
Chr5	13386854	A	G	AT5G35120	stop_lost
Chr5	13462462	CT	C	AT5G35200	stop_lost
Chr5	13682495	A	AT	AT5G35470	frameshift
Chr5	13789303	T	A	AT5G35604	stop_gained
Chr5	14327194	G	A	AT5G36320	stop_gained
Chr5	14562107	C	CT	AT5G36910	frameshift
Chr5	14562559	CA	C	AT5G36910	frameshift
Chr5	14639560	A	T	AT5G37040	stop_gained
Chr5	14702508	GT	G	AT5G37150	frameshift
Chr5	14703842	A	AT	AT5G37150	frameshift
Chr5	14704395	ATTTGG	A	AT5G37150	frameshift
Chr5	14734132	C	T	AT5G37220	stop_gained
Chr5	14793050	T	TA	AT5G37350	frameshift
Chr5	14793051	G	GTA	AT5G37350	frameshift
Chr5	14839509	GGACTGAATCAGTTGAGAAAT	G	AT5G37415	frameshift
Chr5	14954458	AT	A	AT5G37650	frameshift
Chr5	14981392	G	T	AT5G37710	stop_gained
Chr5	14997432	T	TGG	AT5G37760	frameshift
Chr5	15107523	CA	C	AT5G37940	frameshift
Chr5	15107527	CCA	C	AT5G37940	frameshift
Chr5	15107528	C	CCA	AT5G37940	frameshift
Chr5	15107529	AGG	A	AT5G37940	frameshift
Chr5	15158772	CT	C	AT5G38010	frameshift
Chr5	15191886	G	GAGACCGA	AT5G38080	frameshift
Chr5	15191974	AC	A	AT5G38080	frameshift
Chr5	15224035	T	TG	AT5G38150	frameshift
Chr5	15224037	CT	C	AT5G38150	frameshift
Chr5	15280681	G	A	AT5G38250	stop_gained
Chr5	15363802	GCCTC	G	AT5G38386	frameshift
Chr5	15416050	CA	C	AT5G38500	frameshift
Chr5	15416578	TCTGTTCCA	T	AT5G38500	frameshift
Chr5	15427309	A	AT	AT5G38540	frameshift
Chr5	15428581	G	A	AT5G38540	stop_gained
Chr5	15444513	GTGATCCAAGTCTGCAGCGAATACTTAGTTGGCATGTGCTTGAAGCTCTGGAAGAGTGTCAACTCCTTTC	G	AT5G38565	stop_lost
Chr5	15445644	C	T	AT5G38565	stop_gained
Chr5	15449465	A	C	AT5G38570	stop_gained
Chr5	15451181	C	CA	AT5G38580	frameshift
Chr5	15523175	G	GAATT	AT5G38750	frameshift
Chr5	15523179	A	C	AT5G38750	stop_lost
Chr5	15541235	A	T	AT5G38810	stop_gained
Chr5	15558389	G	GA	AT5G38850	frameshift
Chr5	15582065	G	GGT	AT5G38920	frameshift
Chr5	15622360	TAG	T	AT5G39030	frameshift
Chr5	15833872	TAGCGG	T	AT5G39540	frameshift
Chr5	15849026	AT	A	AT5G39580	frameshift
Chr5	15849230	CA	C	AT5G39581	frameshift
Chr5	15893778	G	GGA	AT5G39700	frameshift
Chr5	15937989	CTT	C	AT5G39810	frameshift
Chr5	15968859	T	TA	AT5G39870	frameshift
Chr5	15980954	G	GAGTA	AT5G39910	frameshift
Chr5	15986734	G	A	AT5G39930	stop_gained
Chr5	16004906	CG	C	AT5G39990	frameshift
Chr5	16004910	T	TG	AT5G39990	frameshift
Chr5	16032884	C	A	AT5G40050	stop_gained
Chr5	16105965	GA	G	AT5G40290	frameshift
Chr5	16131673	A	ATCACTTTC	AT5G40340	stop_gained
Chr5	16166872	A	AG	AT5G40400	frameshift
Chr5	16166873	T	TCG	AT5G40400	frameshift
Chr5	16208323	C	A	AT5G40470	stop_gained
Chr5	16520695	C	CT	AT5G41310	frameshift
Chr5	16600509	T	A	AT5G41490	stop_gained
Chr5	16612040	G	GT	AT5G41530	frameshift
Chr5	16624441	GCT	G	AT5G41570	frameshift
Chr5	16624443	T	TAAAGA	AT5G41570	frameshift
Chr5	16650953	C	CAT	AT5G41630	frameshift
Chr5	16651833	T	C	AT5G41630	stop_lost
Chr5	16653528	T	A	AT5G41640	stop_gained
Chr5	16683774	G	GATAT	AT5G41720	frameshift
Chr5	16692198	T	TAC	AT5G41740	frameshift
Chr5	16743431	TA	T	AT5G41820	frameshift
Chr5	16756700	A	C	AT5G41850	stop_lost
Chr5	17467551	GT	G	AT5G43480	frameshift
Chr5	17467581	GA	G	AT5G43480	frameshift
Chr5	17561663	CA	C	AT5G43730	frameshift
Chr5	17561666	A	AG	AT5G43730	frameshift
Chr5	17562114	A	AAT	AT5G43730	frameshift
Chr5	17562512	T	TAA	AT5G43730	frameshift
Chr5	17562513	GGT	G	AT5G43730	frameshift
Chr5	17574342	CAG	C	AT5G43745	frameshift
Chr5	17574349	T	TCG	AT5G43745	frameshift
Chr5	17719977	A	AGG	AT5G44040	frameshift
Chr5	17719981	CTT	C	AT5G44040	frameshift
Chr5	17811147	A	AGCTGTTTCTTTTACAGGATAAG	AT5G44220	frameshift
Chr5	17834737	AC	A	AT5G44270	frameshift
Chr5	17835311	G	T	AT5G44270	stop_gained
Chr5	17838809	T	TCC	AT5G44280	frameshift
Chr5	17860993	AT	A	AT5G44340	frameshift
Chr5	17878878	AG	A	AT5G44380	frameshift
Chr5	17921581	A	T	AT5G44480	stop_gained
Chr5	17926353	A	G	AT5G44495	stop_lost
Chr5	17936440	AT	A	AT5G44520	frameshift
Chr5	17937924	GA	G	AT5G44530	frameshift
Chr5	17974781	A	T	AT5G44575	stop_lost
Chr5	18149393	G	T	AT5G44940	stop_gained
Chr5	18160990	A	T	AT5G44980	stop_gained
Chr5	18164285	CAA	C	AT5G44990	frameshift
Chr5	18164288	CG	C	AT5G44990	frameshift
Chr5	18166899	CA	C	AT5G45000	frameshift
Chr5	18261173	C	CA	AT5G45150	frameshift
Chr5	18263539	C	T	AT5G45150	stop_gained
Chr5	18332228	G	C	AT5G45260	stop_lost
Chr5	18350076	T	A	AT5G45290	splice_region_variant
Chr5	18475967	CGA	C	AT5G45573	frameshift
Chr5	18591399	AT	A	AT5G45830	frameshift
Chr5	18652380	A	AG	AT5G45990	frameshift
Chr5	18701680	G	GT	AT5G46115	frameshift
Chr5	18744482	AG	A	AT5G46240	frameshift
Chr5	18744486	A	AT	AT5G46240	frameshift
Chr5	18785966	GTGGGA	G	AT5G46310	frameshift
Chr5	19198135	AAT	A	AT5G47300	frameshift
Chr5	19667908	A	T	AT5G48530	stop_lost
Chr5	19720177	C	T	AT5G48620	stop_gained
Chr5	19734049	AT	A	AT5G48657	frameshift
Chr5	19734089	A	AT	AT5G48657	frameshift
Chr5	19755314	GT	G	AT5G48710	frameshift
Chr5	19812805	G	A	AT5G48860	stop_gained
Chr5	19831778	AT	A	AT5G48905	stop_lost
Chr5	19883180	G	GT	AT5G49040	frameshift
Chr5	19884381	A	T	AT5G49050	stop_lost
Chr5	21101295	C	CTA	AT5G51930	frameshift
Chr5	21880688	G	GTA	AT5G53895	frameshift
Chr5	21880689	C	CAACA	AT5G53895	frameshift
Chr5	21908411	GT	G	AT5G53960	frameshift
Chr5	21926036	T	TA	AT5G54030	frameshift
Chr5	21927242	A	AT	AT5G54030	frameshift
Chr5	22154804	C	CT	AT5G54531	frameshift
Chr5	22170234	AT	A	AT5G54570	frameshift
Chr5	22861288	AT	A	AT5G56452	frameshift
Chr5	22869917	GT	G	AT5G56470	frameshift
Chr5	22940121	C	A	AT5G56690	stop_gained
Chr5	22942075	G	GT	AT5G56700	frameshift
Chr5	23313823	AT	A	AT5G57570	frameshift
Chr5	23995308	G	T	AT5G59530	stop_gained
Chr5	24136308	G	T	AT5G59930	stop_gained
Chr5	24216699	CT	C	AT5G60142	frameshift
Chr5	24249909	C	CA	AT5G60220	frameshift
Chr5	24269575	GA	G	AT5G60310	frameshift
Chr5	24269676	TG	T	AT5G60310	frameshift
Chr5	24272359	GA	G	AT5G60320	frameshift
Chr5	24283430	GTAT	G	AT5G60370	splice_region_variant
Chr5	24302997	C	CT	AT5G60430	frameshift
Chr5	24303005	TCA	T	AT5G60430	frameshift
Chr5	24303007	A	AT	AT5G60430	frameshift
Chr5	24303008	T	TTA	AT5G60430	frameshift
Chr5	24303066	T	C	AT5G60430	stop_lost
Chr5	24572425	CT	C	AT5G61070	frameshift
Chr5	24649042	TG	T	AT5G61290	frameshift
Chr5	24649044	ATG	A	AT5G61290	frameshift
Chr5	24655676	C	CA	AT5G61320	splice_region_variant
Chr5	24733207	ACTGAGACT	A	AT5G61495	frameshift
Chr5	24763661	A	G	AT5G61580	splice_region_variant
Chr5	24768727	T	TG	AT5G61605	frameshift
Chr5	24874616	G	GTC	AT5G61950	frameshift
Chr5	24978979	C	A	AT5G62180	stop_gained
Chr5	25140747	GA	G	AT5G62623	frameshift
Chr5	25156351	A	AT	AT5G62660	frameshift
Chr5	25213893	TCATCA	T	AT5G62780	frameshift
Chr5	25305152	C	A	AT5G63087	stop_gained
Chr5	25343082	G	T	AT5G63180	stop_gained
Chr5	25379170	T	TA	AT5G63340	frameshift
Chr5	25459308	C	CT	AT5G63595	frameshift
Chr5	25511087	CAT	C	AT5G63740	frameshift
Chr5	25511090	CATCCTCATCT	C	AT5G63740	frameshift
Chr5	25516866	CT	C	AT5G63760	frameshift
Chr5	25542585	GA	G	AT5G63820	frameshift
Chr5	25772628	CTGAA	C	AT5G64450	frameshift
Chr5	26416722	G	C	AT5G66053	stop_gained
Chr5	26461979	AG	A	AT5G66220	frameshift
Chr5	26487226	CTT	C	AT5G66310	frameshift
Chr5	26487229	CT	C	AT5G66310	frameshift
Chr5	26503083	T	A	AT5G66340	stop_gained
Chr5	26898401	T	C	AT5G67411	stop_lost
