# Supplementary material for: A De Novo Genome Sequence Assembly of the Arabidopsis thaliana Accession Niederzenz-1 Displays Presence/Absence Variation and Strong Synteny
Source: PLoS One. 2016 Oct 6;11(10):e0164321. doi: 10.1371/journal.pone.0164321 (PMC5053417; doi:10.1371/journal.pone.0164321)
Supplement: S8 Table — Positions of insertions, HDRs and deletions in Nd-1 were associated with one of the Col-0 chromosomes. The number and the cumulative length of the events per chromosome were calculated. (XLSX) [file pone.0164321.s018.xlsx]

## Sheet: Tabelle1
S8 Table. Distribution of variants over Col-0 chromosomes.
Chr	Insertions	HDRs	Deletions
1	208 (167076 bp)	2069 (1094234 bp)	186 (161255 bp)
2	160 (159609 bp)	1338 (726514 bp)	115 (103227 bp)
3	168 (179027 bp)	2489 (1495608 bp)	153 (131097 bp)
4	137 (136219 bp)	1794 (967168 bp)	139 (106967 bp)
5	153 (151540 bp)	1120 (587656 bp)	153 (123988 bp)
