# Supplementary material for: A De Novo Genome Sequence Assembly of the Arabidopsis thaliana Accession Niederzenz-1 Displays Presence/Absence Variation and Strong Synteny
Source: PLoS One. 2016 Oct 6;11(10):e0164321. doi: 10.1371/journal.pone.0164321 (PMC5053417; doi:10.1371/journal.pone.0164321)
Supplement: S9 Table — ZCRs identified via read mapping indicated PAV. Candidates shown here were randomly selected from this data set. PCR amplification of the region of interest was used to confirm PAV. (XLSX) [file pone.0164321.s019.xlsx]

## Sheet: Tabelle1
Table 9. Experimentally confirmed PAV.
sequence	start	end	allel length	fw	fw_seq	rv	rv_seq
scaffold103	236745	250277	13532	Nd66	CAAACATCAAAACCGTCGTATCCATC	Nd67	CTGCCAGGAGATACGATGACC
				Nd68	CCAGGACCTTCTGGTGATGC	Nd69	TCGAAAGAGCGTAGCCAGTTAG
scaffold13	1361847	1368927	7080	Nd74	AAAGTTTTTGGCCTAACGTACTTGAATTC	Nd75	TGGATTTAACTAGGAAGTTCTCGGAAAG
				Nd76	GGTCCTCATCACTATGATCAACTCG	Nd77	GAATTGCTGTTTTTGGTAAGGGAAATTG
scaffold73	423168	427231	4063	Nd82	AGTCGAGTGATTCACTTAACCCAC	Nd83	CTGTTTGTTGGTTGTTCATGTTGC
scaffold18	1393163	1396965	3802	N106	AGCATCTCTGCACCTTCTTACTTG	N107	ATAAGGAGGGAAGCTTGCTGG
scaffold77	321589	324677	3088	Nd108	TCAAGATATGTCAGCTCCGTTGC	N109	TCAGTCATCACTGGCTTCACC
scaffold45	1914367	1917386	3019	N112	AGTGGTTCAGTTCCTCAAGCTC	N113	CCGGGATTCGATACAGGCATAC
scaffold73	48678	50285	1607	Nd90	CTCGAGAAATGTTGAAAGTGGGATG	Nd91	ACCTTGAGATGTATGTGAGAGAAATCTTC
scaffold5295	469120	470319	1199	N120	TTTTAGGCACGTGTGTTTCCAC	N121	CGGTGTCGGATGCATGTCTAC
scaffold148	62233	63344	1111	N114	AGATGACATTTGGGATCGGTGTG	N115	CGGTTCGGGACTACAATTTCTCC
scaffold3	1083124	1084156	1032	N118	ATGTCGTCTTCTGCAGTGGTC	N119	TGTCCACGTGGCATATCTGAC
scaffold53	102861	103808	947	N124	ATTTCCATGTGTTTCCACGTGG	N125	ACTCCTTAAATGAGTCATGGGGTTC
Chr5	8085132	8090353	5646	N126	GGCGACACACGCTGTGAAG	N127	AACCACGGTTCTCTTGGGAG
Chr5	5217337	5220399	5267	N128	AGCAGTTGGTGTGTTGGGTG	N129	GGTAAATGGGTTCTGTGACTTTCAG
Chr5	10418634	10421547	2913	Nd24	TCCGAACTTTGTGGAAGTCGAGTAGATTG	Nd25	AACGTCATTTGATAAATTGATACCACTACTAAC
Chr5	4332805	4334694	1889	N132	CCTTCCGGTTGATCAACAAGC	N133	CACTTTGGTTGTGCTTCACCTTC
Chr1	923835	925665	1830	N144	GGCGGATTCCGATGAAGGATG	N145	AGAGATATGTTGGGCCATCGC
Chr2	1080056	1081700	1644	N136	TTCGATCCCGACGAAGACAAG	N137	GCTTGAATGGGCTGGAATTGG
Chr4	7594716	7596213	1497	Nd22	CGATTTGTTCCAGGGTTACACATGAC	Nd23	CAAGAGTTTGTGCGGGTGGAAAC
Chr1	3728976	3730398	1422	N140	TTTGGCATGTCATGCCAACG	N141	CCCTCGTTTGGACTCAAGGC
Chr2	2989506	2990854	1348	Nd16	TGCCAACGGTGAGTCTCCTTCTCATG	Nd17	TTCAGCGTTGAGATCTCCTAGAGAGTATCC
Chr3	6431819	6433159	1340	Nd18	CAGGCTTTCATTTGTTTATCCAAAGCCC	Nd19	TCTTCCCTTTGGATTGAAGTGACAAACG
Chr3	14924398	14925496	1098	Nd20	CGCAAAATAAGGAAAATCTTGCTCGTTCAC	Nd21	GCGGTAGCTCGAAAGATCCTGCTAATG
Chr4	2506957	2507993	1036	N130	TTCCACTTACAGGCCCTGC	N131	ACTTATTCACAGCTTGGCTTTGAAG
Chr4	2716319	2717275	956	N134	GCAAGTGGTTTGGTGACTCG	N135	CCGTGTTCTTCCAGCCGAAAC
